# Supplementary material for: Short‐Term Exposure of Bisphenol A Deteriorates the Quality of Rabbit Milk by Impairing Milk Fat Synthesis
Source: Food Sci Nutr. 2024 Nov 22;12(12):10666–79. doi: 10.1002/fsn3.4561 (PMC11666964; doi:10.1002/fsn3.4561)
Supplement: Supplementary file 1 — Tables S1–S3. [file FSN3-12-10666-s001.xls]

## Sheet: Table S1
Table S1. List of rabbit milk metabolites across the group Ctrl and BPA.
ID	Name	Formula	Molecular Weight	RT [min]	m/z	Class_I	Class_II	Class_III	Class_IV	B7_1	B7_2	B7_3	B7_4	B7_5	B7_6	C7_1	C7_2	C7_3	C7_4	C7_5	C7_6	B7.aver	C7.aver	log2(C7/B7)	P-value	VIP
Com_57_neg	Cetirizine N-oxide	C21 H25 Cl N2 O4	404.147	5.768	403.14	Benzenoids	Benzene and substituted derivatives	Diphenylmethanes	Diphenylmethanes	2753226282	1838529340	2671149729	1118640909	1044940480	2718513350	226419	581833	225530	749665	246220	256646	2024166682	381052	-12.37	3.71e-11	2.1736
Com_2082_neg	Bisphenol A	C15 H16 O2	228.115	5.769	227.107	Benzenoids	Benzene and substituted derivatives	Diphenylmethanes	Bisphenols	5.51065e+07	4.08632e+07	5.376e+07	2.38408e+07	2.26868e+07	5.49398e+07	243353	297081	242397	241963	264634	275840	4.18662e+07	260878	-7.32	6.08e-11	2.16516
Com_36240_pos	Tiglic acid	C5 H8 O2	100.053	10.572	101.06	Lipids and lipid-like molecules	Fatty Acyls	Fatty acids and conjugates	Methyl-branched fatty acids	701403	656822	604256	735823	574535	484904	209989	183031	180937	188524	201150	204046	626290	194613	-1.68	8.44e-09	2.13639
Com_39091_pos	(1E,4E)-1,5-bis(4-methoxyphenyl)penta-1,4-dien-3-one	C19 H18 O3	294.125	5.765	295.133	_	_	_	_	1.4608e+07	1.01279e+07	1.26083e+07	7.10474e+06	6.81791e+06	1.39354e+07	1.48853e+06	977117	976164	847248	759486	957571	1.08671e+07	1.00102e+06	-3.44	5.67e-08	2.12582
Com_18006_pos	DL-Norvaline	C5 H11 N O2	117.079	10.733	118.086	Organic acids and derivatives	Carboxylic acids and derivatives	Amino acids, peptides, and analogues	Alpha amino acids	1.57299e+07	1.52736e+07	1.48808e+07	1.63679e+07	1.45785e+07	1.69667e+07	9.97703e+06	9.90445e+06	1.16755e+07	1.17773e+07	9.71097e+06	1.0081e+07	1.56329e+07	1.0521e+07	-0.57	3.08e-06	2.10878
Com_39106_pos	1-(1,8-dihydroxy-3,6-dimethyl-2-naphthyl)ethan-1-one	C14 H14 O3	230.094	5.765	231.102	_	_	_	_	8.19109e+06	6.58266e+06	7.55163e+06	4.18616e+06	4.37172e+06	7.51351e+06	1.47904e+06	970887	969940	841846	754643	951465	6.39946e+06	994637	-2.68	2.57e-07	2.10696
Com_22490_pos	Oxoadipic Acid	C6 H8 O5	160.037	10.684	161.044	Organic acids and derivatives	Keto acids and derivatives	Medium-chain keto acids and derivatives	Medium-chain keto acids and derivatives	708693	644913	594149	921337	838620	657996	307456	339398	284576	354521	302418	273002	727618	310228	-1.22	9.58e-07	2.08985
Com_5489_neg	Methyldopa	C10 H13 N O4	211.084	5.235	210.077	Phenylpropanoids and polyketides	Phenylpropanoic acids	Not available	Phenylpropanoic acids	1.40977e+07	1.54261e+07	1.30848e+07	1.37953e+07	1.35171e+07	1.37991e+07	9.29234e+06	1.03491e+07	1.0064e+07	1.15818e+07	9.1205e+06	1.00026e+07	1.39534e+07	1.00684e+07	-0.47	1.36e-05	2.07138
Com_12503_pos	DL-2-(acetylamino)-3-phenylpropanoic acid	C11 H13 N O3	207.09	5.611	208.097	_	_	_	_	2.89645e+07	1.87566e+07	2.63258e+07	2.04079e+07	2.12285e+07	2.68282e+07	8.26835e+06	9.98837e+06	1.0334e+07	1.34148e+07	1.06979e+07	9.41837e+06	23751930	1.03536e+07	-1.19	6.74e-06	2.06767
Com_21026_pos	2-Furoic acid	C5 H4 O3	112.016	0.492	113.024	Organoheterocyclic compounds	Furans	Furoic acid and derivatives	Furoic acids	2.40742e+07	2.48422e+07	2.4035e+07	3.16158e+07	2.397e+07	2.56188e+07	1.38417e+07	9.10941e+06	1.31526e+07	1.61901e+07	1.05352e+07	1.04476e+07	2.56927e+07	1.22127e+07	-1.07	1.58e-05	2.06029
Com_29134_pos	N-Tetradecanamide	C14 H29 N O	227.225	8.775	228.232	Lipids and lipid-like molecules	Fatty Acyls	Fatty amides	Fatty amides	9.49801e+07	1.08611e+08	7.89954e+07	1.36595e+08	1.18755e+08	9.22815e+07	1.98091e+08	2.1713e+08	2.31899e+08	2.26561e+08	2.10166e+08	2.12199e+08	105036330	216007515	1.04	4.84e-06	2.03949
Com_27201_pos	octadec-9-ynoic acid	C18 H32 O2	262.229	9.459	263.237	_	_	_	_	2.50879e+08	3.06317e+08	2.31463e+08	3.24398e+08	2.68031e+08	231526818	4.70154e+08	5.20903e+08	5.51156e+08	5.61632e+08	4.77834e+08	4.66911e+08	2.68769e+08	5.08098e+08	0.91	2.4e-06	2.03815
Com_34891_pos	5,7-dihydroxy-2-phenyl-4H-chromen-4-one	C15 H10 O4	254.058	6.574	255.065	_	_	_	_	385396	423576	351981	383303	371621	378869	522719	506619	458698	516046	523106	575617	382458	517134	0.43	1.48e-05	2.02413
Com_18219_pos	Delta-Tridecalactone	C13 H24 O2	212.178	10.084	213.185	Organoheterocyclic compounds	Lactones	Delta valerolactones	Delta valerolactones	557977	535753	678844	561676	589812	462155	928592	790553	793306	783566	962017	1.01667e+06	564370	879117	0.63	8.11e-05	2.00396
Com_24040_pos	Indirubin	C16 H10 N2 O2	262.073	6.545	263.08	Organoheterocyclic compounds	Indoles and derivatives	Indolines	Indolines	319136	344552	310981	289456	301622	307516	457486	389208	377966	431368	415053	408096	312211	413196	0.4	1.96e-05	1.99197
Com_27266_pos	Isoproterenol	C11 H17 N O3	211.121	4.608	212.128	Benzenoids	Phenols	Benzenediols	Catechols	2.20892e+06	2.50271e+06	2.28452e+06	2.79995e+06	2.43708e+06	2.49741e+06	1.43735e+06	1.63261e+06	1.2939e+06	1.96982e+06	1.66734e+06	1.44752e+06	2.4551e+06	1.57476e+06	-0.64	6.6e-05	1.99022
Com_17069_neg	5-(3-chloro-4-methylanilino)-1-methyl-1H-pyrazol-3-ol	C11 H12 Cl N3 O	191.062	5.219	190.054	_	_	_	_	2.76864e+06	1.81124e+06	3.11272e+06	2.34618e+06	2.74366e+06	3.06282e+06	1.04283e+06	526145	586324	1.44655e+06	504251	461876	2.64088e+06	761328	-1.79	7.81e-05	1.98872
Com_23119_pos	8,8-dimethyl-2H,8H-pyrano[3,2-g]chromen-2-one	C14 H12 O3	228.078	6.556	229.086	_	_	_	_	402417	447949	367867	355193	385824	367437	540160	502012	473458	524181	513648	539784	387781	515541	0.41	3.05e-05	1.98521
Com_37876_pos	Oleamide	C18 H35 N O	281.272	10.009	282.279	Lipids and lipid-like molecules	Fatty Acyls	Fatty amides	Fatty amides	9283975630	11845624731	8524430892	13467673584	12479313717	9041799323	17963712073	17696013227	18267156889	19167789662	18270035445	18864446582	10773802980	18371525646	0.76	4.32e-05	1.97371
Com_23636_pos	Hexadecanamide	C16 H33 N O	255.256	9.774	256.263	Lipids and lipid-like molecules	Fatty Acyls	Fatty amides	Fatty amides	1893946153	2329408680	1801269929	3318344577	3647125925	1790432772	5705801172	6041465854	4621446339	5891289717	5846609488	5777707107	2463421339	5647386613	1.19	7.73e-05	1.97344
Com_37262_pos	PC O-36:2	C44 H86 N O7 P	771.606	9.91	772.613	_	_	_	_	3.54476e+06	4.15903e+06	3.171e+06	4.45808e+06	4.54083e+06	3.09867e+06	5.82448e+06	6.77338e+06	6.52406e+06	7.33586e+06	6.11194e+06	6.27633e+06	3.82873e+06	6.47434e+06	0.75	3.97e-05	1.96481
Com_37161_pos	PC O-38:4	C46 H86 N O7 P	795.613	9.841	796.621	_	_	_	_	8.11082e+06	9.51635e+06	7.25562e+06	1.02006e+07	1.039e+07	7.09012e+06	1.33271e+07	1.54983e+07	1.49278e+07	1.67853e+07	1.39848e+07	1.4361e+07	8.76058e+06	1.48141e+07	0.75	3.97e-05	1.96481
Com_24954_pos	5,5-dimethyl-3-morpholinocyclohex-2-en-1-one	C12 H19 N O2	209.139	6.201	210.146	_	_	_	_	5.37654e+06	3.80072e+06	5.30386e+06	4.41653e+06	4.48529e+06	5.27589e+06	3.23135e+06	2.22052e+06	2.3867e+06	2.99394e+06	1.93355e+06	2.68519e+06	4.77647e+06	2.57521e+06	-0.89	7.29e-05	1.96293
Com_38521_pos	Choline bitartrate	C9 H19 N O7	253.115	5.969	254.122	Organic nitrogen compounds	Organonitrogen compounds	Quaternary ammonium salts	Cholines	1.29329e+06	1.25113e+06	1.55932e+06	1.70558e+06	1.39642e+06	1.32904e+06	776505	424083	480858	976458	388741	380559	1.42246e+06	571201	-1.31	0.00017812	1.95508
Com_42336_pos	PC O-40:7	C48 H84 N O7 P	817.584	9.811	818.591	_	_	_	_	5.76795e+06	6.76749e+06	5.15979e+06	7.2541e+06	7.38875e+06	5.04209e+06	9.47748e+06	1.0685e+07	1.04369e+07	1.19368e+07	9.37431e+06	1.02127e+07	6.23003e+06	1.03538e+07	0.73	6.05e-05	1.94435
Com_38349_pos	3-Methylindole	C9 H9 N	131.074	6.772	285.137	Organoheterocyclic compounds	Indoles and derivatives	Indoles	3-methylindoles	282782	291141	320092	330067	292687	296725	396503	342990	409752	382914	370282	372863	302249	379217	0.32	7.46e-05	1.93957
Com_33652_pos	25-hydroxycholecalciferol	C27 H44 O2	400.334	8.679	401.341	_	_	_	_	1.84241e+06	2.15852e+06	1.7555e+06	2.21872e+06	1.97391e+06	1.816e+06	2.41977e+06	2.72295e+06	2.88663e+06	2.60465e+06	2.83133e+06	2.5125e+06	1.96084e+06	2.66297e+06	0.44	8.19e-05	1.92995
Com_30140_pos	5,8-dihydroxy-10-methyl-5,8,9,10-tetrahydro-2H-oxecin-2-one	C10 H14 O4	430.233	4.195	216.124	_	_	_	_	7.03392e+06	7.27866e+06	6.36663e+06	8.93372e+06	7.34655e+06	6.23682e+06	5.06782e+06	2.64569e+06	4.02449e+06	4.74041e+06	2.87483e+06	3.03619e+06	7.19938e+06	3.73157e+06	-0.94	0.00026538	1.92893
Com_7346_neg	4-[2-(2-methylphenyl)-2-oxoethyl]benzamide	C16 H15 N O2	253.11	5.737	252.103	_	_	_	_	579237	442082	549140	371402	321954	573807	234857	271115	229820	229408	250903	257994	472937	245683	-0.94	0.00012991	1.92715
Com_20307_pos	Cinnamoylglycine	C11 H11 N O3	205.074	5.591	206.081	Organic acids and derivatives	Carboxylic acids and derivatives	Amino acids, peptides, and analogues	N-acyl-alpha amino acids	3.31269e+07	2.54178e+07	2.85065e+07	2.96447e+07	2.87968e+07	3.06254e+07	1.38295e+07	1.33582e+07	1.15173e+07	2.2399e+07	1.53837e+07	6.99503e+06	2.9353e+07	1.39138e+07	-1.07	0.00052517	1.89784
Com_28214_pos	Pinocembrin	C15 H12 O4	256.073	6.401	257.08	Phenylpropanoids and polyketides	Flavonoids	Flavans	Flavanones	485908	501592	470568	453161	421509	520782	787716	590447	578492	645699	630080	640091	475587	645421	0.44	0.00023864	1.88385
Com_35541_pos	o-Toluic Acid	C8 H8 O2	136.053	5.198	137.06	_	_	_	_	1.39198e+07	1.74693e+07	1.28456e+07	1.64334e+07	1.48073e+07	1.32675e+07	5.85346e+06	7.94967e+06	8.97421e+06	1.29758e+07	8.27831e+06	8.42899e+06	1.47905e+07	8.74341e+06	-0.75	0.00079443	1.88243
Com_25414_pos	7-(2-hydroxypropan-2-yl)-1,4a-dimethyl-decahydronaphthalen-1-ol	C15 H28 O2	222.198	6.792	223.206	_	_	_	_	230616	237432	236225	269178	238694	217762	300017	273272	315900	305416	279435	286892	238318	293489	0.3	0.00018475	1.88105
Com_18026_pos	Cinchophen	C16 H11 N O2	249.079	8.69	250.086	_	_	_	_	1.61131e+06	1.81147e+06	1.44515e+06	2.00385e+06	2.21741e+06	1.31462e+06	3.44537e+06	3.11675e+06	2.53151e+06	4.43681e+06	3.13567e+06	2.7321e+06	1.73397e+06	3.23304e+06	0.89	0.00027628	1.86281
Com_3317_neg	P-Coumaroyl Agmatine	C14 H20 N4 O2	276.157	5.581	275.15	Phenylpropanoids and polyketides	Cinnamic acids and derivatives	Hydroxycinnamic acids and derivatives	Coumaric acids and derivatives	5.78348e+06	7.65467e+06	6.52871e+06	5.05024e+06	4.94128e+06	6.29267e+06	4.22031e+06	3.62521e+06	3.58146e+06	4.17503e+06	3.30435e+06	4.67855e+06	6.04184e+06	3.93082e+06	-0.62	0.00057746	1.85692
Com_20201_pos	PC 12:0_13:1	C33 H64 N O8 P	633.431	9.337	634.438	_	_	_	_	421988	517895	480894	647714	495370	556141	684374	698041	681372	715599	694228	767081	520000	706782	0.44	0.0004601	1.84962
Com_2008_neg	Traumatic acid	C12 H20 O4	228.136	5.543	227.129	Lipids and lipid-like molecules	Fatty Acyls	Fatty acids and conjugates	Medium-chain fatty acids	3.86174e+07	4.32234e+07	3.55199e+07	3.38895e+07	3.19502e+07	3.36875e+07	2.22685e+07	2.8712e+07	2.32712e+07	3.0823e+07	2.64823e+07	2.6795e+07	3.6148e+07	2.6392e+07	-0.45	0.00087319	1.84857
Com_2007_neg	3-Methyladipic acid	C7 H12 O4	114.068	5.561	227.129	Lipids and lipid-like molecules	Fatty Acyls	Fatty acids and conjugates	Medium-chain fatty acids	3.86174e+07	4.32234e+07	3.55199e+07	3.38895e+07	3.19502e+07	3.36875e+07	2.22685e+07	2.8712e+07	2.32712e+07	3.0823e+07	2.64823e+07	2.6795e+07	3.6148e+07	2.6392e+07	-0.45	0.00087319	1.84857
Com_21073_pos	SM 8:1;2O/21:0	C34 H69 N2 O6 P	305.26	10.061	306.267	_	_	_	_	1.11841e+07	1.51123e+07	8.83738e+06	2.08189e+07	1.45291e+07	1.51363e+07	2.57288e+07	2.36123e+07	2.52359e+07	2.41938e+07	2.75254e+07	2.89658e+07	1.42697e+07	2.5877e+07	0.85	0.00049019	1.84581
Com_22943_pos	Betaine aldehyde	C5 H11 N O	101.084	11.042	102.092	Organic nitrogen compounds	Organonitrogen compounds	Quaternary ammonium salts	Tetraalkylammonium salts	8.05486e+07	7.27501e+07	7.71387e+07	9.37333e+07	7.44711e+07	7.71599e+07	6.3186e+07	5.94314e+07	6.9001e+07	6.76261e+07	6.05902e+07	6.54078e+07	7.93003e+07	6.42071e+07	-0.3	0.00081438	1.83677
Com_31149_pos	2,4-Dimethylbenzaldehyde	C9 H10 O	134.073	6.325	135.08	Benzenoids	Benzene and substituted derivatives	Benzoyl derivatives	Benzoyl derivatives	8.91964e+06	1.02841e+07	8.41353e+06	1.04506e+07	9.33229e+06	8.67066e+06	5.79695e+06	7.87231e+06	6.99337e+06	7.20789e+06	7.11083e+06	7.61129e+06	9.34514e+06	7.09877e+06	-0.39	0.00067409	1.83152
Com_12139_pos	N-[methyl(oxo)phenyl-lambda~6~-sulfanylidene]-N'-phenylurea	C14 H14 N2 O2 S	330.044	9.347	313.041	_	_	_	_	345902	424516	394187	530928	406053	455867	560979	572181	728377	586574	569056	628773	426242	607657	0.51	0.00052557	1.8222
Com_694_neg	PE 18:0_20:4	C43 H78 N O8 P	767.547	8.085	766.54	_	_	_	_	2.59202e+06	3.41324e+06	2.50354e+06	4.01871e+06	3.66285e+06	2.48322e+06	7.10938e+07	6.89031e+07	2.53377e+06	2.6033e+07	5.96175e+07	7.25112e+07	3.11226e+06	5.01154e+07	4	0.0013857	1.82146
Com_7769_neg	MGDG O-14:1_18:2	C41 H74 O9	770.568	11.733	769.56	_	_	_	_	880450	603487	852722	658333	576130	874210	2.39998e+06	4.76572e+06	4.22484e+06	4.17067e+06	5.03114e+06	908209	740889	3.58343e+06	2.27	0.00041864	1.81635
Com_22018_neg	LNAPE 18:2/N-20:1	C43 H80 N O8 P	769.562	8.372	768.554	_	_	_	_	147581	326151	130812	228572	280038	142584	403660	1.60357e+06	329815	990736	1.23339e+06	1.30449e+06	209290	977611	2.22	0.00095866	1.81499
Com_824_neg	SM 8:0;2O/24:0	C37 H77 N2 O6 P	722.559	7.985	721.551	_	_	_	_	2.19195e+06	540032	2.11712e+06	2.35664e+06	1.49446e+06	2.09994e+06	5.35515e+07	4.96114e+07	4.54347e+07	4.50319e+07	2.36111e+06	1.63087e+07	1.80002e+06	3.53832e+07	4.29	0.0006061	1.81395
Com_6585_neg	Spiculisporic Acid	C17 H28 O6	328.19	5.732	327.182	Organic acids and derivatives	Carboxylic acids and derivatives	Tricarboxylic acids and derivatives	Tricarboxylic acids and derivatives	350606	280735	302480	247827	213833	348001	138170	133936	178441	241912	164176	194627	290580	175210	-0.72	0.0016865	1.81348
Com_14140_pos	SM 9:1;2O/34:4	C48 H89 N2 O6 P	820.659	9.713	821.667	_	_	_	_	7.38589e+06	7.9999e+06	7.04134e+06	9.85077e+06	8.7787e+06	6.86499e+06	1.16745e+07	1.12058e+07	1.3706e+07	1.40413e+07	1.08796e+07	1.01884e+07	7.98693e+06	1.19493e+07	0.58	0.0003985	1.81347
Com_13098_pos	4-(1H-pyrazol-1-yl)-N,N-bis(2-pyridinylmethyl)benzenesulfonamide	C21 H19 N5 O2 S	405.125	2.46	406.132	_	_	_	_	3.18263e+06	4.60204e+06	3.04016e+06	9.41568e+06	6.5157e+06	2.96828e+06	7.77461e+06	2.04844e+07	1.07451e+07	1.19293e+07	1.80887e+07	1.65206e+07	4.95408e+06	1.42571e+07	1.52	0.0011351	1.81159
Com_7180_neg	2-Methylbutyroylcarnitine	C12 H23 N O4	245.163	5.932	226.145	Lipids and lipid-like molecules	Fatty Acyls	Fatty acid esters	Acyl carnitines	3.15169e+06	3.44088e+06	3.15728e+06	6.96655e+06	4.32021e+06	3.33603e+06	5.59954e+06	1.03745e+07	7.24757e+06	6.85663e+06	8.4955e+06	9.18235e+06	4.06211e+06	7.95935e+06	0.97	0.0011677	1.81132
Com_32623_pos	L-Palmitoylcarnitine	C23 H45 N O4	399.334	8.614	400.341	Lipids and lipid-like molecules	Fatty Acyls	Fatty acid esters	Acyl carnitines	2.11426e+06	2.64544e+06	2.08902e+06	2.75349e+06	2.45699e+06	2.20679e+06	2.86895e+06	3.53237e+06	2.72844e+06	3.45944e+06	3.57482e+06	3.46201e+06	2.37767e+06	3.27101e+06	0.46	0.00087714	1.80639
Com_14420_pos	3-(3,4-dimethylphenyl)-3,4-dihydro-1,2,3-benzotriazin-4-one	C15 H13 N3 O	273.085	6.547	274.092	_	_	_	_	1.72596e+06	1.31381e+06	1.71663e+06	912767	473553	1.63987e+06	429128	395595	542416	674238	389325	382799	1.2971e+06	468917	-1.46	0.0019633	1.79861
Com_39621_pos	Pyritinol	C16 H20 N2 O4 S2	368.083	6.232	369.09	_	_	_	_	693378	728513	640567	652052	542553	664207	1.32977e+06	828144	823092	972547	979551	916193	653545	974882	0.57	0.00081198	1.79762
Com_1616_neg	FAHFA 16:0/18:2	C34 H62 O4	534.463	10.566	533.455	_	_	_	_	6.31475e+07	4.65939e+07	5.80299e+07	4.18485e+07	3.74536e+07	5.99418e+07	2.97004e+07	3.30806e+07	2.09367e+07	2.1647e+07	3.32785e+07	2.99025e+07	5.11692e+07	2.80909e+07	-0.86	0.00061034	1.78849
Com_23606_pos	N6-Succinyl Adenosine	C14 H17 N5 O8	383.108	5.006	384.115	Nucleosides, nucleotides, and analogues	Purine nucleosides	Not available	Purine nucleosides	6.81091e+07	9.50925e+07	6.70565e+07	7.49369e+07	9.81147e+07	6.41134e+07	162819830	1.0781e+08	139063570	1.08481e+08	1.09535e+08	1.13122e+08	7.79038e+07	1.23472e+08	0.66	0.0011655	1.78571
Com_21489_pos	cis,cis-Muconic acid	C6 H6 O4	142.027	0.689	143.034	Lipids and lipid-like molecules	Fatty Acyls	Fatty acids and conjugates	Medium-chain fatty acids	5.8049e+08	5.85014e+08	4.81526e+08	6.35097e+08	5.13998e+08	4.80784e+08	4.26654e+08	2.55356e+08	346407524	4.94753e+08	2.8827e+08	322394993	5.46152e+08	3.55639e+08	-0.61	0.0023336	1.78385
Com_9867_pos	J147	C18 H17 F3 N2 O2	350.123	7.351	351.131	Benzenoids	Benzene and substituted derivatives	Anilides	Anilides	201688	211139	207778	203694	585387	214397	346764	1.30561e+06	554815	666375	1.24914e+06	1.21619e+06	270681	889815	1.71	0.0019515	1.78367
Com_15620_neg	LNAPE 18:2/N-19:1	C42 H78 N O8 P	755.548	11.181	754.541	_	_	_	_	355551	315658	362757	328354	266325	346492	510598	1.13844e+06	1.22499e+06	1.37976e+06	1.33179e+06	460370	329190	1.00766e+06	1.61	0.000604	1.77382
Com_37113_pos	N-Acetyl-D-lactosamine	C14 H25 N O11	383.142	1.424	384.149	Organic oxygen compounds	Organooxygen compounds	Carbohydrates and carbohydrate conjugates	Acylaminosugars	2.3776e+07	3.79799e+07	1.85124e+07	5.00559e+07	3.71791e+07	2.11801e+07	4.67126e+07	6.69158e+07	6.18702e+07	6.17997e+07	1.01539e+08	9.32136e+07	3.14473e+07	7.20086e+07	1.19	0.0015331	1.77338
Com_18620_pos	Kojic acid	C6 H6 O4	142.027	0.105	143.034	Organoheterocyclic compounds	Pyrans	Pyranones and derivatives	Pyranones and derivatives	8.84709e+06	1.98455e+07	1.99503e+07	2.90649e+07	2.13798e+07	2.06481e+07	1.03892e+07	6.60329e+06	1.07598e+07	9.79581e+06	7.10901e+06	7.99711e+06	1.99559e+07	8.7757e+06	-1.18	0.0016188	1.76991
Com_2036_neg	3,5-Dihydroxybenzoic acid	C7 H6 O4	154.026	4.998	153.019	Benzenoids	Benzene and substituted derivatives	Benzoic acids and derivatives	Hydroxybenzoic acid derivatives	3.59592e+07	3.4624e+07	3.92975e+07	3.44465e+07	2.77956e+07	3.90529e+07	2.1362e+07	2.51221e+07	2.55996e+07	3.45498e+07	2.39962e+07	2.27378e+07	3.51959e+07	2.55613e+07	-0.46	0.0034435	1.76401
Com_12592_pos	N1-(1-benzyl-4-piperidyl)-4-chlorobenzene-1-sulfonamide	C18 H21 Cl N2 O2 S	364.098	0.533	365.106	_	_	_	_	1.57417e+06	1.5968e+06	1.328e+06	2.84304e+06	2.33864e+06	1.42596e+06	3.84927e+06	2.80828e+06	3.19397e+06	3.73212e+06	3.88711e+06	2.62893e+06	1.8511e+06	3.34995e+06	0.85	0.0013484	1.7619
Com_8684_neg	Luteolin	C15 H10 O6	286.051	5.71	331.05	Phenylpropanoids and polyketides	Flavonoids	Flavones	Flavones	262876	233495	263625	256985	203673	248811	196323	213156	186257	181437	194468	209194	244911	196806	-0.31	0.0011256	1.75067
Com_11409_neg	PE O-19:1_20:3	C44 H82 N O7 P	767.579	10.488	766.572	_	_	_	_	205361	154224	199078	159089	148132	198391	207223	1.69542e+06	643088	382919	2.04408e+06	2.10774e+06	177379	1.18008e+06	2.73	0.0029617	1.74259
Com_9591_pos	D-Glucosamine	C6 H13 N O5	179.079	10.036	180.086	Organic oxygen compounds	Organooxygen compounds	Carbohydrates and carbohydrate conjugates	Hexoses	532422	554446	661057	595160	752825	802656	871616	810444	807146	810941	902319	965061	649761	861254	0.4	0.0028452	1.74256
Com_17889_pos	LPC O-26:2	C34 H68 N O6 P	617.488	7.6	618.495	_	_	_	_	146947	137138	148646	150885	129609	161383	199234	174749	163067	181149	173406	163884	145768	175915	0.27	0.0015085	1.74118
Com_611_neg	D-Glucono-1,5-lactone	C6 H10 O6	178.047	1.619	177.04	Organic oxygen compounds	Organooxygen compounds	Carbohydrates and carbohydrate conjugates	Gluconolactones	2.27289e+08	188069248	2.14174e+08	2.09902e+08	2.63181e+08	2.14316e+08	1.80272e+08	1.54308e+08	1.86541e+08	1.80959e+08	1.53462e+08	1.76152e+08	219488532	1.71949e+08	-0.35	0.0017183	1.73911
Com_583_neg	Ethylmalonic acid	C5 H8 O4	132.041	5.029	131.034	Lipids and lipid-like molecules	Fatty Acyls	Fatty acids and conjugates	Branched fatty acids	1.95669e+08	1.60683e+08	1.955e+08	1.8448e+08	1.45012e+08	2.65787e+08	1.32181e+08	1.13512e+08	1.363e+08	1.40113e+08	1.17146e+08	7.6958e+07	191188489	1.19368e+08	-0.67	0.0035054	1.73853
Com_37841_pos	5-fluoro AB-PINACA N-(4-hydroxypentyl) metabolite	C18 H25 F N4 O3	386.17	6.089	387.178	Organic acids and derivatives	Carboxylic acids and derivatives	Amino acids, peptides, and analogues	N-acyl-alpha amino acids and derivatives	3.20926e+06	5.05119e+06	2.85551e+06	1.77646e+06	3.7759e+06	2.77755e+06	1.46151e+06	1.11354e+06	2.40279e+06	1.77108e+06	1.41791e+06	852171	3.24098e+06	1.50317e+06	-1.1	0.0036028	1.73697
Com_62_neg	Galacturonic acid	C6 H10 O7	194.042	1.407	193.035	Organic oxygen compounds	Organooxygen compounds	Carbohydrates and carbohydrate conjugates	Glucuronic acid derivatives	1.03101e+08	2.3382e+08	252467595	440724398	2.46941e+08	8.37425e+07	3.82789e+08	2284838702	5.77876e+08	5.41478e+08	2305956118	1043215843	2.26799e+08	1189358899	2.39	0.0031018	1.73523
Com_24251_neg	Lysopa 16:0	C19 H39 O7 P	410.243	10.179	409.236	Lipids and lipid-like molecules	Glycerophospholipids	Glycerophosphates	1-acylglycerol-3-phosphates	1.05849e+06	640226	1.03013e+06	371902	260320	1.52612e+06	112203	202435	210310	180103	286622	239904	814532	205263	-1.98	0.0022981	1.73344
Com_5423_neg	SM 8:0;2O/16:0	C29 H61 N2 O6 P	610.433	10.35	609.426	_	_	_	_	8.33829e+06	1.32767e+07	7.56824e+06	8.46815e+06	1.12242e+07	8.68e+06	4.47056e+06	7.22342e+06	4.07152e+06	5.84401e+06	6.0962e+06	6.28103e+06	9.59261e+06	5.66446e+06	-0.75	0.0017964	1.73183
Com_28970_pos	Fenpropimorph	C20 H33 N O	303.254	10.106	304.261	Benzenoids	Benzene and substituted derivatives	Phenylpropanes	Phenylpropanes	2631468782	3810288689	1978230598	5074596616	4134788447	3318525155	5921283305	5666308214	6236081337	6357673561	5859262594	6057032632	3491316381	6016273607	0.78	0.0017149	1.72822
Com_1078_neg	3-Hydroxybutyric acid	C4 H8 O3	104.046	3.146	103.039	Organic acids and derivatives	Hydroxy acids and derivatives	Beta hydroxy acids and derivatives	Beta hydroxy acids and derivatives	1.16885e+08	7.85248e+07	1.05511e+08	116373926	9.33523e+07	1.14098e+08	8.09006e+07	7.20825e+07	8.74653e+07	5.81716e+07	6.29798e+07	6.32552e+07	1.04124e+08	7.08092e+07	-0.55	0.001793	1.72263
Com_2748_neg	SM 8:1;2O/28:1	C41 H81 N2 O6 P	774.591	8.138	773.583	_	_	_	_	3.51106e+06	4.81119e+06	3.3912e+06	3.77486e+06	4.13096e+06	3.36368e+06	7.84876e+06	2.025e+07	2.69809e+07	2.54935e+07	2.25429e+07	4.63001e+06	3.83049e+06	1.79577e+07	2.22	0.0011212	1.71884
Com_375_neg	D-Xylonic Acid	C5 H10 O6	166.047	1.56	165.04	Organic oxygen compounds	Organooxygen compounds	Carbohydrates and carbohydrate conjugates	Sugar acids and derivatives	4.26267e+08	3.75415e+08	401205910	4.53931e+08	3.91805e+08	3.96862e+08	3.65231e+08	2.61883e+08	3.65143e+08	3.43341e+08	2.70165e+08	3.05828e+08	4.07581e+08	3.18598e+08	-0.35	0.0034143	1.7184
Com_29627_pos	DL-m-Tyrosine	C9 H11 N O3	181.074	4.733	182.081	Organic acids and derivatives	Carboxylic acids and derivatives	Amino acids, peptides, and analogues	Phenylalanine and derivatives	5.38153e+07	5.66744e+07	5.08254e+07	6.32444e+07	5.96706e+07	5.24735e+07	3.47161e+07	4.74052e+07	3.7588e+07	4.75651e+07	4.64214e+07	4.59064e+07	5.61173e+07	4.3267e+07	-0.37	0.0023072	1.71626
Com_22778_pos	PC O-40:2	C48 H94 N O7 P	827.669	10.599	828.677	_	_	_	_	56951.1	58639.7	62740	59671.9	55915	43809.7	70178.4	71678.9	66097	81472.5	69959.9	69771.4	56287.9	71526.3	0.34	0.0020267	1.7145
Com_41765_pos	Creatine	C4 H9 N3 O2	131.069	1.377	132.077	Organic acids and derivatives	Carboxylic acids and derivatives	Amino acids, peptides, and analogues	Alpha amino acids and derivatives	2475646271	2453900621	2393192196	2970730688	2817854861	2506434788	4006419341	4308288920	3145997709	2460087771	3787808305	4322630782	2602959904	3671872138	0.49	0.0068611	1.70297
Com_18526_pos	Phosphopyruvic acid	C3 H5 O6 P	167.982	9.115	168.989	Organic acids and derivatives	Organic phosphoric acids and derivatives	Phosphate esters	Phosphate esters	165567	301154	190317	131398	150726	218427	1.69228e+06	643193	166474	1.20766e+06	1.06331e+06	744655	192932	919595	2.25	0.0027665	1.6996
Com_42626_pos	2-Hydroxycinnamic acid	C9 H8 O3	146.037	2.718	147.044	Phenylpropanoids and polyketides	Cinnamic acids and derivatives	Hydroxycinnamic acids and derivatives	Hydroxycinnamic acids	2.07289e+08	1.00885e+08	199531266	1.04589e+08	9.68395e+07	191373945	8.58974e+07	5.72949e+07	6.44736e+07	2.81649e+07	6.12609e+07	5.93183e+07	1.50084e+08	5.94017e+07	-1.33	0.0016367	1.69944
Com_15404_neg	Xanthohumol	C21 H22 O5	354.144	6.537	353.137	Phenylpropanoids and polyketides	Linear 1,3-diarylpropanoids	Chalcones and dihydrochalcones	3-prenylated chalcones	1.79351e+06	1.04529e+06	1.86617e+06	486327	525202	2.16178e+06	164314	384529	210297	880489	283710	228525	1.31305e+06	358644	-1.87	0.0049232	1.69686
Com_18175_neg	SM 8:1;2O/14:0	C27 H55 N2 O6 P	580.386	9.083	579.378	_	_	_	_	1.11837e+06	2.84491e+06	1.1982e+06	1.39436e+06	1.49585e+06	1.23521e+06	801653	420786	1.022e+06	964620	750340	679648	1.54781e+06	773174	-1	0.0053141	1.69511
Com_23358_neg	N-Acetyl-aspartic acid	C6 H9 N O5	175.047	5.185	174.04	Organic acids and derivatives	Carboxylic acids and derivatives	Amino acids, peptides, and analogues	Aspartic acid and derivatives	1.65024e+06	243496	1.33039e+06	576354	462860	1.68373e+06	309636	144522	196210	350298	138982	139478	991178	213188	-2.21	0.0036333	1.69266
Com_15381_neg	LPS 20:0	C26 H52 N O9 P	553.339	11.747	552.331	Lipids and lipid-like molecules	Glycerophospholipids	Glycerophosphoserines	Phosphatidylserines	258944	172007	244019	186652	151201	251907	826578	987677	219022	311501	926886	488687	210788	626725	1.57	0.0053273	1.69255
Com_29_neg	Palmitic acid	C16 H32 O2	256.24	10.567	255.233	Lipids and lipid-like molecules	Fatty Acyls	Fatty acids and conjugates	Long-chain fatty acids	1376477402	9.28789e+08	1286576307	8.80396e+08	756018037	1394372684	7.06359e+08	7.20015e+08	4.9225e+08	5.08498e+08	7.11609e+08	6.85296e+08	1103771419	6.37338e+08	-0.79	0.0021094	1.68752
Com_2465_neg	alpha-Keto-gamma-(methylthio)butyric acid	C5 H8 O3 S	148.019	4.91	147.011	Lipids and lipid-like molecules	Fatty Acyls	Fatty acids and conjugates	Thia fatty acids	8.40555e+06	4.26086e+06	9.31551e+06	2.71389e+07	6.87365e+06	9.60721e+06	2.46006e+07	2.46963e+07	5.20446e+07	2.0353e+07	2.37888e+07	2.55466e+07	1.09336e+07	2.8505e+07	1.38	0.0033899	1.68392
Com_4786_neg	Cer 12:1;2O/20:0	C32 H63 N O3	509.481	10.573	508.473	_	_	_	_	1.4583e+07	9.35484e+06	1.41006e+07	8.77832e+06	7.16888e+06	1.47435e+07	3.35221e+06	7.14463e+06	2.94649e+06	4.36968e+06	699581	3.58855e+06	1.14549e+07	3.68352e+06	-1.63	0.0037599	1.68364
Com_36303_pos	Isohomovanillic acid	C9 H10 O4	182.056	5.421	183.063	Benzenoids	Phenols	Methoxyphenols	Methoxyphenols	3.50053e+07	3.83712e+07	3.05571e+07	2.74738e+07	3.15627e+07	3.20419e+07	1.39326e+07	2.38817e+07	1.96334e+07	2.80231e+07	2.36551e+07	2.41973e+07	3.2502e+07	2.22205e+07	-0.54	0.0048387	1.6802
Com_25687_pos	Phenylglyoxylic acid	C8 H6 O3	150.032	9.197	151.039	Benzenoids	Benzene and substituted derivatives	Benzoyl derivatives	Benzoyl derivatives	277033	289390	209778	336043	190730	208522	172606	145700	126594	161345	184948	186398	251916	162932	-0.62	0.0033656	1.67497
Com_11069_pos	5-({[5-(trifluoromethyl)pyridin-2-yl]sulfonyl}methyl)-2-furoic acid	C12 H8 F3 N O5 S	335.007	2.878	336.014	_	_	_	_	6.81502e+06	1.58159e+07	7.30327e+06	1.75598e+07	1.95045e+07	7.73345e+06	2.8449e+07	2.21553e+07	2.81827e+07	2.70866e+07	2.14317e+07	2.32274e+07	1.24553e+07	2.50888e+07	1.01	0.003303	1.67047
Com_727_neg	2-Isopropylmalic acid	C7 H12 O5	176.068	4.925	175.061	Lipids and lipid-like molecules	Fatty Acyls	Fatty acids and conjugates	Hydroxy fatty acids	4.55822e+07	2.94146e+07	4.43996e+07	2.65891e+07	2.3691e+07	4.59542e+07	1.9641e+07	2.10961e+07	2.10344e+07	2.45767e+07	2.47684e+07	1.4564e+07	3.59385e+07	2.09468e+07	-0.77	0.005493	1.66678
Com_3666_neg	LNAPE 16:0/N-20:0	C41 H82 N O8 P	747.573	7.93	746.565	_	_	_	_	2.44891e+06	3.22479e+06	2.36531e+06	2.63291e+06	1.66965e+06	2.34612e+06	3.92806e+06	9.61663e+06	9.94456e+06	9.20985e+06	9.22061e+06	2.74736e+06	2.44795e+06	7.44451e+06	1.6	0.0019287	1.6652
Com_6657_neg	(+/-)8(9)-DiHET	C20 H34 O4	338.243	11.042	337.236	Lipids and lipid-like molecules	Fatty Acyls	Eicosanoids	Hydroxyeicosatrienoic acids	6.00835e+06	3.46953e+06	5.06569e+06	2.86121e+06	3.07831e+06	4.93456e+06	2.43541e+06	1.75709e+06	723124	1.33017e+06	1.84744e+06	2.49447e+06	4.23628e+06	1.76462e+06	-1.26	0.0023198	1.66157
Com_22132_neg	Citicoline	C14 H26 N4 O11 P2	488.106	9.137	487.099	Nucleosides, nucleotides, and analogues	Pyrimidine nucleotides	Pyrimidine ribonucleotides	Pyrimidine ribonucleoside diphosphates	901579	664209	822987	532252	826882	732605	802867	1.77317e+06	936172	1.11785e+06	1.53465e+06	1.68419e+06	746752	1.30815e+06	0.8	0.0066543	1.65041
Com_13856_neg	Metanephrine	C10 H15 N O3	197.105	5.208	196.097	Benzenoids	Phenols	Methoxyphenols	Methoxyphenols	2.30211e+06	4.80121e+06	1.78211e+06	1.84025e+06	2.97398e+06	2.12511e+06	1.02604e+06	1.62664e+06	950718	1.49761e+06	1.54518e+06	1.36435e+06	2.63746e+06	1.33509e+06	-0.98	0.0050579	1.64813
Com_2300_neg	HexCer 18:1;2O/10:0	C34 H65 N O8	661.478	11.433	660.47	_	_	_	_	1.7905e+06	2.55272e+06	1.57612e+06	7.61131e+06	1.37235e+07	1.38019e+06	3.14698e+07	1.4854e+07	6.58507e+06	1.13658e+07	1.47676e+07	1.44716e+07	4.77238e+06	1.55856e+07	1.7	0.0069647	1.64568
Com_11886_pos	JNJ-1661010	C19 H19 N5 O S	365.131	7.258	366.138	Organoheterocyclic compounds	Diazinanes	Piperazines	N-arylpiperazines	579653	446244	645751	441999	222502	509384	1.90281e+06	880581	2.03745e+06	2.23033e+06	670066	928775	474255	1.44167e+06	1.6	0.0023501	1.64233
Com_9738_neg	Docosanoic Acid	C22 H44 O2	340.334	9.758	339.327	Lipids and lipid-like molecules	Fatty Acyls	Fatty acids and conjugates	Very long-chain fatty acids	455015	324792	407358	746250	302331	421063	1.04735e+06	418853	1.17942e+06	890170	973072	1.12536e+06	442802	939037	1.08	0.0043909	1.63398
Com_13953_pos	alpha-Lapachone	C15 H14 O3	264.072	4.878	265.079	Organoheterocyclic compounds	Naphthopyrans	Naphthopyranones	Naphthopyranones	3.53979e+06	3.34702e+06	2.76632e+06	1.92382e+06	1.59688e+06	3.2146e+06	1.23133e+06	823361	1.26247e+06	3.17326e+06	916721	1.03942e+06	2.7314e+06	1.40776e+06	-0.95	0.011417	1.63268
Com_1487_neg	MAG (18:2)	C21 H38 O4	354.277	9.601	399.275	Lipids and lipid-like molecules	Fatty Acyls	Lineolic acids and derivatives	Lineolic acids and derivatives	2.19154e+07	8.73481e+06	2.04196e+07	7.83207e+06	5.2131e+06	2.32734e+07	7.43089e+06	4.71606e+06	2.72969e+06	2.8162e+06	3.78959e+06	4.47663e+06	1.45647e+07	4.32651e+06	-1.75	0.0041767	1.62769
Com_2399_neg	Capric acid	C10 H20 O2	172.146	8.443	171.138	Lipids and lipid-like molecules	Fatty Acyls	Fatty acids and conjugates	Medium-chain fatty acids	4.86084e+06	3.29163e+06	4.71603e+06	2.23553e+06	2.62124e+06	4.74187e+06	987616	2.37766e+06	1.63879e+06	1.18378e+06	2232214	2.18519e+06	3.74452e+06	1.76754e+06	-1.08	0.004027	1.62567
Com_24301_pos	2-deoxyglucose-6-phosphate	C6 H13 O8 P	244.035	1.234	245.042	Organic acids and derivatives	Organic phosphoric acids and derivatives	Phosphate esters	Monoalkyl phosphates	658583	1.20197e+06	941823	1.28218e+06	829207	658716	641887	438248	551505	472999	723856	470665	928748	549860	-0.75	0.0052206	1.62273
Com_15988_neg	PE O-17:0_18:3	C40 H76 N O7 P	713.537	9.761	712.53	_	_	_	_	389288	267003	348515	274955	255433	360241	1.77749e+06	1.84538e+06	280563	342721	1.73273e+06	1.85392e+06	315906	1.30547e+06	2.04	0.011636	1.6214
Com_1402_neg	Dihydroroseoside	C19 H32 O8	388.21	5.656	387.203	Lipids and lipid-like molecules	Fatty Acyls	Fatty acyl glycosides	Fatty acyl glycosides of mono- and disaccharides	6.73832e+07	3.85147e+07	6.63039e+07	1.85961e+07	1.15874e+07	6.83347e+07	5.72545e+06	1.17151e+07	1.36359e+07	2.29453e+07	1.04886e+07	1.09514e+07	4.512e+07	1.2577e+07	-1.84	0.0092504	1.61997
Com_8254_neg	PE 18:0_18:1;3O	C41 H80 N O11 P	793.547	10.943	792.54	_	_	_	_	377495	333602	374343	329535	275426	376257	424368	705904	686006	530279	745284	363105	344443	575824	0.74	0.0042295	1.61865
Com_5722_neg	Acetaminophen glucuronide	C14 H17 N O8	327.096	5.229	326.088	Organic oxygen compounds	Organooxygen compounds	Carbohydrates and carbohydrate conjugates	Phenolic glycosides	1.25988e+07	1.35358e+07	1.17216e+07	1.15996e+07	7.53675e+06	1.25553e+07	2.93511e+06	4.7302e+06	5.79393e+06	1.55245e+07	4.46209e+06	4.73543e+06	1.15913e+07	6.36354e+06	-0.86	0.012857	1.61737
Com_3547_neg	PE O-18:3_18:2	C41 H74 N O7 P	723.522	9.812	722.514	_	_	_	_	1.21617e+06	998144	1.17554e+06	893728	970199	1.20105e+06	1.46968e+06	5.8122e+06	9.00544e+06	6.41964e+06	5.94255e+06	1.31501e+06	1.07581e+06	4.99409e+06	2.21	0.0032956	1.61524
Com_10197_neg	SM 8:1;2O/27:0	C40 H81 N2 O6 P	762.59	11.114	761.582	_	_	_	_	388658	699590	399026	357739	497525	405507	1.06931e+06	3.39628e+06	4.34496e+06	3.01346e+06	3.71477e+06	392646	458007	2.65524e+06	2.53	0.0035117	1.61166
Com_15153_pos	Monolaurin	C15 H30 O4	256.204	8.047	257.211	_	_	_	_	1.86842e+07	1.7578e+07	1.64303e+07	1.74872e+07	2.05143e+07	1.55953e+07	1.20211e+07	1.35787e+07	6.71914e+06	7.86729e+06	1.28608e+07	1.28141e+07	1.77149e+07	1.09769e+07	-0.69	0.002644	1.61157
Com_5131_neg	SM 8:1;2O/25:0	C38 H77 N2 O6 P	734.559	9.746	733.552	_	_	_	_	1.30303e+06	1.06943e+06	1.2595e+06	957557	1.03949e+06	1.28683e+06	4.98185e+06	5.38863e+06	5.27635e+06	4.15658e+06	1.33029e+06	1.40892e+06	1.15264e+06	3.7571e+06	1.7	0.0039896	1.61117
Com_23718_pos	LysoPE 18:2	C23 H44 N O7 P	477.285	7.637	478.293	_	_	_	_	2.2344e+06	4.59057e+06	1.90685e+06	3.02231e+06	1.70299e+06	1.98048e+06	894530	2.0707e+06	1.62562e+06	1.19186e+06	989956	1.12077e+06	2.57294e+06	1.31557e+06	-0.96	0.0083636	1.60959
Com_4401_neg	N-Acetyl-L-tyrosine	C11 H13 N O4	223.084	5.347	222.077	Organic acids and derivatives	Carboxylic acids and derivatives	Amino acids, peptides, and analogues	Tyrosine and derivatives	1.61624e+07	2.291e+07	1.28937e+07	1.52975e+07	2.24143e+07	2.18473e+07	6.10592e+06	1.20358e+07	1.11064e+07	9.99121e+06	12191675	1.42406e+07	18587528	1.09453e+07	-0.76	0.0061151	1.60723
Com_6942_neg	Cer 12:0;2O/22:0	C34 H69 N O3	539.528	10.307	538.521	_	_	_	_	343511	258344	326333	275488	248912	335781	521364	2.61342e+06	3.88346e+06	3.51276e+06	2.85476e+06	321242	298061	2.2845e+06	2.93	0.0034366	1.60638
Com_13288_pos	Homo-Gamma-Linolenic Acid (C20:3)	C20 H34 O2	306.256	9.818	307.262	Lipids and lipid-like molecules	Fatty Acyls	Fatty acids and conjugates	Long-chain fatty acids	228215	187123	245263	197576	203491	180407	239306	270675	217931	245827	252945	256922	207012	247268	0.25	0.0096222	1.60497
Com_10647_pos	5-Hydroxylysine	C6 H14 N2 O3	162.1	1.177	163.108	Organic acids and derivatives	Carboxylic acids and derivatives	Amino acids, peptides, and analogues	L-alpha-amino acids	428664	416837	391919	506203	521872	399969	455818	1.32438e+06	557259	633177	1.18404e+06	1.35732e+06	444244	918663	1.04	0.010725	1.6005
Com_5805_neg	SM 8:0;2O/25:0	C38 H79 N2 O6 P	736.575	11.08	735.568	_	_	_	_	491741	1.44027e+06	510929	509393	371328	491409	6.81834e+06	4.58295e+06	6.44535e+06	4.91784e+06	495401	1.82199e+06	635845	4.18031e+06	2.71	0.004032	1.59984
Com_6654_neg	2-Isopropylmalate	C7 H12 O5	176.068	5.397	175.061	Lipids and lipid-like molecules	Fatty Acyls	Fatty acids and conjugates	Hydroxy fatty acids	1.64083e+07	1.01763e+07	1.07703e+07	1.07201e+07	6.64488e+06	1.66165e+07	6.71197e+06	5.34334e+06	7.86558e+06	8.20186e+06	6.31935e+06	7.74151e+06	1.18894e+07	7.0306e+06	-0.75	0.010195	1.59686
Com_453_neg	N-Acetyl-alpha-D-glucosamine 1-phosphate	C8 H16 N O9 P	301.056	4.583	300.049	_	_	_	_	2.17892e+08	2.55203e+08	2.07371e+08	2.17855e+08	2.37261e+08	2.28348e+08	183508073	7.00196e+07	1.80639e+08	1.95428e+08	6.1718e+07	6.48527e+07	227321552	1.26028e+08	-0.85	0.012503	1.59673
Com_7530_neg	N-Acetyl-D-glucosamine 1-phosphate	C8 H16 N O9 P	301.056	9.216	300.049	_	_	_	_	8.05376e+06	5.60214e+06	5.59978e+06	5.18851e+06	5.83308e+06	6.67537e+06	4.40347e+06	1.5193e+06	4.67579e+06	5.52609e+06	1.69349e+06	1.54715e+06	6.15877e+06	3.22755e+06	-0.93	0.012838	1.59623
Com_2445_neg	Isorhapontigenin	C15 H14 O4	258.089	5.918	257.082	Phenylpropanoids and polyketides	Stilbenes	Not available	Stilbenes	474437	297822	489735	319667	274701	535286	252211	278955	256726	229346	197379	274786	398608	248234	-0.68	0.0065313	1.59197
Com_10739_pos	2,4-dihydroxyheptadec-16-en-1-yl acetate	C19 H36 O4	350.245	7.166	351.252	_	_	_	_	2.80927e+06	6.7263e+06	2.88928e+06	4.8183e+06	4.4446e+06	3.51474e+06	2.29088e+06	2.50603e+06	2.72766e+06	2.36099e+06	2.51211e+06	2.75791e+06	4.20042e+06	2.52593e+06	-0.73	0.0080769	1.58893
Com_6009_neg	2-Hydroxyestradiol	C18 H24 O3	288.173	6.537	287.165	Lipids and lipid-like molecules	Steroids and steroid derivatives	Estrane steroids	Estrogens and derivatives	9.53842e+06	4.10873e+06	9.37637e+06	2.57688e+06	2.12332e+06	1.00466e+07	1.2193e+06	1.86891e+06	1.70652e+06	3.50372e+06	1.87677e+06	1.90272e+06	6.29504e+06	2.01299e+06	-1.64	0.010611	1.58341
Com_11452_pos	Citrinin	C13 H14 O5	250.084	5.128	268.118	Organoheterocyclic compounds	Benzopyrans	Not available	Benzopyrans	1.12669e+06	1.93791e+06	1.15988e+06	1.53182e+06	1.73265e+06	1.19993e+06	814795	978163	1.18808e+06	1.31496e+06	698154	700791	1.44815e+06	949158	-0.6	0.013827	1.57872
Com_15317_neg	Hydrocortisone	C21 H30 O5	362.21	6.064	361.203	Lipids and lipid-like molecules	Steroids and steroid derivatives	Hydroxysteroids	21-hydroxysteroids	841203	465854	519735	485025	392977	634448	352769	371934	407236	341470	346978	409225	556540	371602	-0.58	0.0081508	1.5785
Com_37582_pos	Sebacic acid	C10 H18 O4	202.12	8.908	203.128	Lipids and lipid-like molecules	Fatty Acyls	Fatty acids and conjugates	Medium-chain fatty acids	1.40431e+06	2.31247e+06	1.63618e+06	5.31164e+06	4.52255e+06	1.50235e+06	4.11754e+06	5.96681e+06	4.67094e+06	5.02593e+06	5.75136e+06	6.38812e+06	2.78158e+06	5.32012e+06	0.93	0.0098315	1.57847
Com_43969_pos	Gluconolactone	C6 H10 O6	178.048	1.661	179.055	Organic oxygen compounds	Organooxygen compounds	Carbohydrates and carbohydrate conjugates	Gluconolactones	4.1382e+06	6.62144e+06	3.75239e+06	6.8254e+06	6.97412e+06	4.14518e+06	8.52901e+06	7.58479e+06	7.83529e+06	7.40701e+06	7.72527e+06	7.61678e+06	5.40945e+06	7.78303e+06	0.52	0.0082307	1.5746
Com_3353_neg	Thymidine	C10 H14 N2 O5	242.09	4.873	241.083	Nucleosides, nucleotides, and analogues	Pyrimidine nucleotides	Pyrimidine deoxyribonucleotides	Pyrimidine 2'-deoxyribonucleoside monophosphates	1.21013e+07	9.54431e+06	1.28845e+07	4.98862e+06	5.43502e+06	1.15881e+07	5.22718e+06	3.90524e+06	4.55403e+06	8.08724e+06	3.34322e+06	3.9618e+06	9.42366e+06	4.84645e+06	-0.95	0.01327	1.57451
Com_10043_neg	2,3-dinor Prostaglandin E1	C18 H30 O5	308.196	7.707	307.189	Lipids and lipid-like molecules	Fatty Acyls	Eicosanoids	Prostaglandins and related compounds	3.239e+06	1.79389e+06	3.54325e+06	1.61877e+06	1.17944e+06	3.62895e+06	1.18654e+06	1.55273e+06	1.13912e+06	1.15108e+06	1.03763e+06	1.09394e+06	2.50055e+06	1.19351e+06	-1.06	0.0089234	1.56743
Com_9123_neg	ST 27:1;O;S	C27 H46 O4 S	466.312	11.782	465.304	_	_	_	_	573407	385685	555349	496788	325198	569343	1.98945e+06	547089	3.17386e+06	461387	1.99365e+06	2.0471e+06	484295	1.70209e+06	1.81	0.010853	1.56699
Com_10193_pos	3-Acetoxyurs-12-en-23-oic acid	C32 H50 O4	498.369	7.577	499.376	Lipids and lipid-like molecules	Prenol lipids	Triterpenoids	Triterpenoids	1.77411e+06	2.03248e+06	1.51113e+06	1.83911e+06	850546	1.43742e+06	939116	918325	866318	1.15021e+06	1.17945e+06	995809	1.57413e+06	1.00821e+06	-0.64	0.012551	1.56248
Com_18616_pos	gamma-Tocopherol	C28 H48 O2	416.365	10.556	417.372	Lipids and lipid-like molecules	Prenol lipids	Quinone and hydroquinone lipids	Tocopherols	340986	350284	360910	356893	322157	276733	417464	363869	359708	374790	399891	405649	334661	386895	0.2	0.011728	1.55849
Com_11007_pos	1,4-dihydroxyheptadec-16-en-2-yl acetate	C19 H36 O4	328.261	9.122	351.25	_	_	_	_	9.63064e+06	4.76191e+06	7.65408e+06	4.42409e+06	3.60201e+06	7.43599e+06	4.49187e+06	3.30159e+06	2.55696e+06	3.72335e+06	3.2072e+06	3.24845e+06	6.25145e+06	3.42157e+06	-0.86	0.0094258	1.55667
Com_10789_pos	methyl 3,3,3-trifluoro-2-hydroxy-2-[(2-phenoxyacetyl)amino]propanoate	C12 H12 F3 N O5	345.02	1.254	346.027	_	_	_	_	1.742e+08	7.22248e+07	1.14847e+08	9.52679e+07	9.25311e+07	1.20332e+08	8.59595e+07	2.36379e+07	7.96342e+07	7.8618e+07	2.25852e+07	2.39081e+07	1.11567e+08	5.23905e+07	-1.09	0.014334	1.55614
Com_17145_pos	ethyl 2-[5-(2-thienyl)-2H-1,2,3,4-tetraazol-2-yl]acetate	C9 H10 N4 O2 S	238.052	2.739	239.059	_	_	_	_	393719	691374	354706	375788	1.68826e+06	348178	1.70384e+06	1.22507e+06	2.14824e+06	3.51286e+06	1.16637e+06	911732	642005	1.77802e+06	1.46	0.0064752	1.55194
Com_27021_pos	(2E,4E)-N-(2-methylpropyl)deca-2,4-dienamide	C14 H25 N O	206.167	9.384	207.174	_	_	_	_	4.48787e+06	5.11319e+06	1.98803e+06	5.46618e+06	3.3283e+06	2.85567e+06	6.96851e+06	6.11128e+06	7.47595e+06	6.24417e+06	6.14496e+06	5.4685e+06	3.87321e+06	6.40223e+06	0.72	0.0071151	1.54769
Com_34726_pos	Epinephrine	C9 H13 N O3	183.09	5.04	184.097	Benzenoids	Phenols	Benzenediols	Catechols	1.3434e+08	1.70738e+08	1.24307e+08	1.38974e+08	2.60055e+08	1.23616e+08	1.8764e+08	2.65808e+08	185085266	2.60052e+08	261277649	2.52757e+08	1.58672e+08	2.35437e+08	0.56	0.011572	1.54547
Com_33338_neg	3,3',5-Triiodo-L-thyronine	C15 H12 I3 N O4	1301.59	4.628	649.788	Organic acids and derivatives	Carboxylic acids and derivatives	Amino acids, peptides, and analogues	Phenylalanine and derivatives	26094.6	19133.3	25492.1	19702.2	17403.4	22120.3	17111.3	17498.8	17234.9	16421.4	16875.4	18010.5	21657.7	17192	-0.33	0.0087916	1.54541
Com_23888_neg	LPE 19:0	C24 H50 N O7 P	495.332	10.646	494.325	Lipids and lipid-like molecules	Glycerophospholipids	Glycerophosphoethanolamines	1-acyl-sn-glycero-3-phosphoethanolamines	183874	163923	184028	162825	296963	183799	405724	609991	167625	224841	402016	554722	195902	394153	1	0.020529	1.54205
Com_27016_neg	Dl-3,4-Dihydroxymandelic Acid	C8 H8 O5	184.037	0.056	183.029	_	_	_	_	187035	8207.3	61807.5	189311	95355.7	28081.9	266265	355536	224490	467730	516585	160773	94966.3	331897	1.8	0.011681	1.54024
Com_11355_pos	N-Methyldioctylamine	C17 H37 N	255.292	7.631	256.3	_	_	_	_	338565	256242	331423	385177	485706	247922	666577	865579	243947	862040	687892	884240	340839	701713	1.04	0.014481	1.5402
Com_10959_pos	Methyl 3-indolyacetate	C11 H11 N O2	189.079	9.584	190.086	Organoheterocyclic compounds	Indoles and derivatives	Indolyl carboxylic acids and derivatives	Indole-3-acetic acid derivatives	311562	378429	443605	484229	643310	341514	316889	291486	245609	299351	292958	282413	433775	288118	-0.59	0.0070625	1.53952
Com_2703_neg	acetyl phospahte	C2 H5 O5 P	139.987	2.534	184.985	_	_	_	_	1.24e+07	1.38242e+07	1.2878e+07	8.33252e+06	1.05777e+07	1.25231e+07	7.00156e+06	6.65756e+06	1.1822e+07	1.08857e+07	6.5138e+06	6.80661e+06	1.17559e+07	8.28121e+06	-0.5	0.020169	1.53656
Com_7067_neg	HexCer 10:0;2O/18:0	C34 H67 N O8	617.487	8.181	616.48	_	_	_	_	1.17535e+06	1.54773e+06	1.13523e+06	1.37448e+06	801348	1.12601e+06	2.93939e+06	1.27069e+06	5.26836e+06	1.34253e+06	2.80096e+06	3.29841e+06	1.19336e+06	2.82006e+06	1.24	0.010685	1.53439
Com_10951_neg	IDP	C10 H14 N4 O11 P2	428.014	4.028	427.007	Nucleosides, nucleotides, and analogues	Purine nucleotides	Purine ribonucleotides	Purine ribonucleoside diphosphates	258431	226670	249677	240199	201890	259948	210246	213916	204236	198050	208567	218275	239469	208881	-0.19	0.0095547	1.53298
Com_2907_neg	12-epi Leukotriene B4	C20 H32 O4	318.217	7.9	363.215	_	_	_	_	2.38261e+07	1.1676e+07	2.31722e+07	1.23018e+07	4.50117e+06	2.70499e+07	4.81865e+06	8.21515e+06	4.89466e+06	8.67111e+06	4.33775e+06	6.18424e+06	1.70879e+07	6.18693e+06	-1.46	0.014123	1.53074
Com_41494_pos	3-amino-2-phenyl-2H-pyrazolo[4,3-c]pyridine-4,6-diol	C12 H10 N4 O2	242.079	1.591	243.087	_	_	_	_	1.31384e+06	1.53679e+06	1.13681e+06	1.56784e+06	1.48244e+06	1.21793e+06	2.57979e+07	1.32931e+07	1.48306e+06	1.45089e+06	3.21299e+06	1.22229e+07	1.37594e+06	9.5768e+06	2.79	0.019828	1.53029
Com_4519_neg	N-Acetyl-L-leucine	C8 H15 N O3	173.105	5.64	172.097	Organic acids and derivatives	Carboxylic acids and derivatives	Amino acids, peptides, and analogues	Leucine and derivatives	1.35286e+07	1.14657e+07	1.34008e+07	1.10145e+07	7.1914e+06	2.23479e+07	7257364	9.0637e+06	7.01942e+06	8.1652e+06	8.24203e+06	7.24877e+06	1.31582e+07	7.83275e+06	-0.74	0.013554	1.52899
Com_12611_neg	SL 18:0;O/14:0;O	C32 H65 N O6 S	591.454	11.097	590.446	_	_	_	_	362217	317204	360158	322893	255039	366008	4.4968e+06	426203	4.91053e+06	1.36632e+06	330776	4.85809e+06	330587	2.73145e+06	3.04	0.010262	1.52782
Com_8948_neg	SL 17:0;O/16:0;O	C33 H67 N O6 S	605.469	8.945	604.462	_	_	_	_	1.53984e+06	1.46915e+06	1.47745e+06	1.21676e+06	1.33707e+06	1.42107e+06	2.28387e+06	1.85701e+06	2.90657e+06	2.75105e+06	1.5446e+06	1.64077e+06	1.41022e+06	2.16398e+06	0.61	0.0056172	1.5277
Com_22358_neg	NAD+	C21 H27 N7 O14 P2	663.11	4	662.103	Nucleosides, nucleotides, and analogues	(5'-&gt;5')-dinucleotides	Not available	(5'-&gt;5')-dinucleotides	251891	213886	239733	226652	192892	247679	202443	201851	194831	186880	197912	205964	228789	198314	-0.2	0.0097565	1.52754
Com_14060_pos	D-Erythrose 4-phosphate	C4 H9 O7 P	200.008	11.516	201.016	_	_	_	_	292694	292094	290477	332572	579087	283774	227507	207373	206694	272086	224487	228396	345116	227757	-0.59	0.0097065	1.52744
Com_43062_pos	4-morpholinobenzoic acid	C11 H13 N O3	229.072	5.617	230.079	_	_	_	_	1.68455e+07	6.90779e+06	1.72226e+07	6.71404e+06	7.08772e+06	1.65497e+07	3.30382e+06	5.39022e+06	1.96401e+06	2.04677e+06	6.68161e+06	6.52029e+06	1.18879e+07	4.31779e+06	-1.46	0.0066041	1.52494
Com_15593_pos	N1-(2,3-dihydro-1,4-benzodioxin-2-ylmethyl)-2,2-dimethylpropanamide	C14 H19 N O3	249.134	8.376	250.141	_	_	_	_	2.19674e+06	762061	2.15223e+06	5.1695e+06	3.35042e+06	1.42426e+06	4.49471e+06	5.32142e+06	5.72667e+06	6.8605e+06	5.06904e+06	3.56469e+06	2.5092e+06	5.17284e+06	1.04	0.012075	1.52473
Com_15475_pos	3-[4-(3,5-dichloro-4-pyridinyl)piperazino]-1,1,1-trifluoro-2-propanol	C12 H14 Cl2 F3 N3 O	343.052	2.613	344.059	_	_	_	_	1.51265e+07	2.90254e+07	1.50813e+07	4.62234e+07	3.93647e+07	1.45865e+07	8.25585e+07	4.18442e+07	1.24566e+08	1.13492e+08	4.39057e+07	3.75158e+07	2.6568e+07	7.39805e+07	1.47	0.0076634	1.51887
Com_9760_neg	3-[4-methyl-1-(2-methylpropanoyl)-3-oxocyclohexyl]butanoic acid	C15 H24 O4	268.168	6.824	267.16	_	_	_	_	6.26992e+06	4.343e+06	5.69373e+06	4.45757e+06	3.19792e+06	6.40322e+06	2.55324e+06	4.18178e+06	2.72939e+06	3.04205e+06	3.64517e+06	3.57643e+06	5.06089e+06	3.28801e+06	-0.62	0.010987	1.51842
Com_7582_neg	PE O-19:1_18:3	C42 H78 N O7 P	739.55	11.12	738.543	_	_	_	_	196090	1.80745e+06	206861	293597	146485	195519	6.35982e+06	4.98231e+06	6.62501e+06	5.09653e+06	181029	2.29877e+06	474333	4.25724e+06	3.16	0.0079422	1.51669
Com_1537_neg	PE O-18:1_20:4	C43 H78 N O7 P	751.553	9.743	750.545	_	_	_	_	1.13448e+07	1.11238e+06	1.31008e+06	3.99019e+06	1.08124e+06	1.33851e+06	1.79122e+07	1.44597e+07	2.07627e+07	1.33501e+06	12836649	1.51996e+07	3.36286e+06	1.3751e+07	2.03	0.018912	1.50754
Com_42898_pos	D-Phenylalanine	C9 H11 N O2	165.079	6.291	166.086	Organic acids and derivatives	Carboxylic acids and derivatives	Amino acids, peptides, and analogues	Phenylalanine and derivatives	1.28517e+08	6.4265e+07	1.17659e+08	6.73395e+07	6.85545e+07	1.22805e+08	4.91206e+07	6.43496e+07	4.80453e+07	3.98882e+07	6.26867e+07	6.44667e+07	9.48566e+07	5.47595e+07	-0.79	0.0087385	1.50722
Com_27221_pos	Avocadyne 1-acetate	C19 H34 O4	348.227	8.714	349.235	Lipids and lipid-like molecules	Fatty Acyls	Fatty alcohols	Long-chain fatty alcohols	8.78517e+06	4.80747e+06	5.79721e+06	3.59231e+06	3.49332e+06	5.35896e+06	4.04529e+06	3.28939e+06	2.29648e+06	2.0803e+06	2.57527e+06	3.49482e+06	5.30574e+06	2.96359e+06	-0.84	0.0096303	1.50214
Com_21881_neg	S-Lactoyglutathione	C13 H21 N3 O8 S	379.105	5.476	378.097	Organic acids and derivatives	Carboxylic acids and derivatives	Amino acids, peptides, and analogues	Oligopeptides	225669	154229	202291	162218	153379	212654	150372	150311	120959	147888	142639	150303	185073	143745	-0.36	0.011863	1.50095
Com_30548_pos	6,8-di(tert-butyl)-4-oxo-4H-chromene-2-carboxylic acid	C18 H22 O4	302.149	6.176	303.157	_	_	_	_	536081	640120	439593	527730	500031	479019	1.13405e+06	589138	670059	705509	630160	697668	520429	737765	0.5	0.012112	1.50071
Com_8938_neg	2-(Formylamino)Benzoic Acid	C8 H7 N O3	165.042	5.674	164.035	_	_	_	_	4.11198e+06	3.25003e+06	3.84293e+06	3.51169e+06	2.71795e+06	3.91695e+06	2.57628e+06	3.20652e+06	2.59837e+06	2.98932e+06	2.64843e+06	3.06552e+06	3.55859e+06	2.84741e+06	-0.32	0.014319	1.50053
Com_32342_pos	Lysops 22:5	C28 H46 N O9 P	571.291	9.484	572.299	Lipids and lipid-like molecules	Glycerophospholipids	Glycerophosphoethanolamines	2-acyl-sn-glycero-3-phosphoethanolamines	792745	2.77466e+06	632719	1.5265e+06	1.89803e+06	894077	1.8875e+06	3.9256e+06	2.25336e+06	1.99937e+06	3.26924e+06	3.53095e+06	1.41979e+06	2.811e+06	0.98	0.015293	1.49829
Com_14268_pos	Pipecolic acid	C6 H11 N O2	129.079	1.401	130.086	Organic acids and derivatives	Carboxylic acids and derivatives	Amino acids, peptides, and analogues	Alpha amino acids	8.98048e+07	9.47687e+07	6.97858e+07	1.55715e+08	103031816	9.1644e+07	1.08155e+08	1.53745e+08	136305038	1.38364e+08	1.56746e+08	1.55511e+08	1.00792e+08	1.41471e+08	0.48	0.014108	1.49675
Com_12927_neg	LNAPE 18:1/N-24:5	C47 H82 N O8 P	819.593	10.621	818.586	_	_	_	_	432890	334164	408878	340648	270224	403993	353056	1.23303e+06	398969	1.32363e+06	981351	2.47253e+06	365133	1.12709e+06	1.62	0.014958	1.49595
Com_11208_pos	Vanillin	C8 H8 O3	152.048	5.498	153.055	Benzenoids	Phenols	Methoxyphenols	Methoxyphenols	2.69929e+07	3.60634e+07	2.51369e+07	9.43253e+07	2.86513e+07	2.66486e+07	1.32241e+07	1.45055e+07	1.45516e+07	1.86757e+07	2.36412e+07	2.28794e+07	3.96364e+07	1.79129e+07	-1.14	0.01347	1.49536
Com_1546_neg	4-Hydroxy-3-methylbenzoic acid	C8 H8 O3	152.047	5.731	151.039	Benzenoids	Benzene and substituted derivatives	Benzoic acids and derivatives	Hydroxybenzoic acid derivatives	4.06548e+07	2.76695e+07	3.8633e+07	3.30502e+07	2.58018e+07	1.18295e+08	2.22448e+07	2.0277e+07	2.43426e+07	2.30395e+07	2.13245e+07	1.21366e+07	4.73508e+07	2.05608e+07	-1.2	0.018457	1.49528
Com_28222_pos	FPK	C20 H30 N4 O4	780.449	5.12	391.232	_	_	_	_	672092	688548	640352	619440	748974	634387	869190	693542	697989	804084	769414	747575	667299	763632	0.19	0.014347	1.49113
Com_18150_neg	CerP 14:1;2O/20:0	C34 H68 N O6 P	617.479	11.04	616.472	_	_	_	_	162035	142739	161113	147901	114769	163730	938527	697527	1.25644e+06	645150	150342	166526	148714	642419	2.11	0.0094492	1.49009
Com_28584_pos	2-methyl-1,2-dihydrophthalazin-1-one	C9 H8 N2 O	160.064	5.68	161.071	_	_	_	_	4.76223e+06	6.2333e+06	4.39278e+06	5.68197e+06	6.45345e+06	4.63806e+06	2.96387e+06	3.98099e+06	3.79137e+06	5.29368e+06	4.08593e+06	4.20833e+06	5.3603e+06	4.05403e+06	-0.4	0.019298	1.49004
Com_29740_neg	2-Aminobenzenesulfonic acid	C6 H7 N O3 S	173.014	5.317	172.007	Benzenoids	Benzene and substituted derivatives	Benzenesulfonic acids and derivatives	Benzenesulfonic acids and derivatives	327114	728389	342356	189015	362682	239252	191057	180265	141972	234992	178270	209932	364801	189415	-0.94	0.016701	1.48977
Com_22575_pos	4-(Diethylamino)salicylaldehyde	C11 H15 N O2	193.108	8.91	194.115	_	_	_	_	1.73407e+07	2.03839e+07	1.12967e+07	6.64951e+07	4.25993e+07	1.00337e+07	4.13075e+07	5.77939e+07	5.04692e+07	5.10957e+07	6.16425e+07	6.30574e+07	2.80249e+07	5.42277e+07	0.95	0.016832	1.48904
Com_4666_neg	13-Hpotre(R)	C18 H30 O4	310.214	7.72	309.207	_	_	_	_	1.33255e+07	7.02958e+06	1.30766e+07	4.49731e+06	2.4951e+06	1.32853e+07	2.39401e+06	4.02399e+06	2.63424e+06	2.22092e+06	3.80386e+06	3.70033e+06	8.95156e+06	3.12956e+06	-1.51	0.013947	1.48599
Com_24296_neg	PC 15:0_18:1	C41 H80 N O8 P	791.568	11.602	790.561	_	_	_	_	91602.1	74182.3	86034	80924	68617.6	88745.1	90170	178065	478469	220205	390182	96881.5	81684.2	242329	1.56	0.010347	1.47997
Com_22662_pos	1-Methyladenosine	C11 H15 N5 O4	281.112	2.117	282.12	Nucleosides, nucleotides, and analogues	Purine nucleosides	Not available	Purine nucleosides	1.36447e+07	4.25633e+07	1.22646e+07	2.72345e+07	2.52529e+07	1.25882e+07	3.06864e+07	4.0131e+07	3.86449e+07	3.34854e+07	4.2839e+07	4.13787e+07	2.2258e+07	3.78609e+07	0.76	0.014663	1.4772
Com_14393_neg	PE O-16:1_18:3	C39 H72 N O7 P	697.506	11.554	696.499	_	_	_	_	181672	154211	177698	166857	149046	182983	716177	319345	742613	453515	177133	199759	168744	434757	1.36	0.010591	1.475
Com_222_neg	D-alpha-Hydroxyglutaric acid	C5 H8 O5	148.036	2.198	147.029	Organic acids and derivatives	Hydroxy acids and derivatives	Short-chain hydroxy acids and derivatives	Short-chain hydroxy acids and derivatives	982597167	3.33336e+08	9.48618e+08	3.70679e+08	4.0102e+08	986202316	3.22667e+08	2.77199e+08	3.91288e+08	3.63315e+08	2.23496e+08	3.01931e+08	6.70409e+08	3.13316e+08	-1.09	0.017834	1.47413
Com_20148_neg	1,4-Cyclohexanedicarboxylic acid	C8 H12 O4	190.084	5.709	189.076	Organic acids and derivatives	Carboxylic acids and derivatives	Dicarboxylic acids and derivatives	Dicarboxylic acids and derivatives	1.41523e+06	889084	1.17057e+06	1.06506e+06	770486	1.37558e+06	631950	715219	750970	1.0751e+06	748778	843736	1.11434e+06	794293	-0.48	0.023195	1.47099
Com_15152_pos	20-Carboxy-Leukotriene B4	C20 H30 O6	366.202	6.826	367.209	_	_	_	_	674879	792650	663674	717696	312348	519532	401436	316946	358207	561066	368022	358989	613463	394111	-0.63	0.026345	1.47098
Com_46603_pos	Nor-9-carboxy-delta9-THC	C21 H28 O4	344.199	5.969	345.206	Organoheterocyclic compounds	Benzopyrans	1-benzopyrans	2,2-dimethyl-1-benzopyrans	2.06193e+06	2.05299e+06	2.66539e+06	1.37269e+06	727013	2.46773e+06	1.68891e+06	756937	780222	891206	722445	811996	1.89129e+06	941953	-1	0.018886	1.46817
Com_6880_neg	LPC 12:0	C20 H42 N O7 P	485.276	7.564	484.268	Lipids and lipid-like molecules	Glycerophospholipids	Glycerophosphocholines	Phosphocholines	8.28537e+06	3.44615e+06	7.53118e+06	1.68316e+06	6.79707e+06	7.79249e+06	577884	1.83765e+06	1.23888e+06	6.14951e+06	1.72507e+06	1.80068e+06	5.92257e+06	2.22161e+06	-1.41	0.021522	1.46775
Com_17219_pos	Ethyl chrysanthemumate	C12 H20 O2	196.146	8.536	214.18	Lipids and lipid-like molecules	Prenol lipids	Monoterpenoids	Monocyclic monoterpenoids	556431	1.00794e+06	505914	2.2509e+06	741010	822188	959876	3.00191e+06	1.69405e+06	1.25353e+06	3.14055e+06	3.39701e+06	980730	2.24115e+06	1.19	0.020282	1.46697
Com_60_neg	Pimelic acid	C7 H12 O4	160.073	5.421	159.066	Lipids and lipid-like molecules	Fatty Acyls	Fatty acids and conjugates	Medium-chain fatty acids	223622071	1.97932e+08	2.11163e+08	1.41652e+08	1.45606e+08	2.23372e+08	1.10989e+08	1.45297e+08	1.43043e+08	1.56228e+08	1.29355e+08	166703222	1.90558e+08	1.41936e+08	-0.42	0.020872	1.46562
Com_540_neg	Methylsuccinic acid	C5 H8 O4	132.041	4.783	131.034	Lipids and lipid-like molecules	Fatty Acyls	Fatty acids and conjugates	Methyl-branched fatty acids	2.55083e+08	1.97582e+08	2.41693e+08	2.25589e+08	1.78533e+08	2.40237e+08	1.7906e+08	1.70032e+08	177807204	1.72506e+08	1.75372e+08	2.18172e+08	2.2312e+08	1.82158e+08	-0.29	0.014568	1.46269
Com_3509_neg	PE 18:1_20:5	C43 H74 N O8 P	763.515	10.472	762.508	_	_	_	_	504374	3.2546e+06	514495	387953	3.52333e+06	488952	7.31607e+06	2.39749e+07	1.6969e+07	1.23292e+07	2.3345e+07	444830	1.44562e+06	1.40632e+07	3.28	0.013341	1.45844
Com_20323_pos	5-(2,5-dihydroxyhexyl)oxolan-2-one	C10 H18 O4	219.147	5.125	220.154	_	_	_	_	306403	313906	291933	280559	317666	274552	383827	314733	307715	366578	320716	336959	297503	338421	0.18	0.015886	1.45786
Com_9488_neg	PE 15:0_18:2	C38 H72 N O8 P	701.501	10.599	700.494	_	_	_	_	762920	655150	748878	597646	505523	719120	4.96623e+06	3.05866e+06	4.32848e+06	2.69226e+06	598198	734181	664873	2.72967e+06	2.03	0.012656	1.45382
Com_36756_pos	methyl 1-isopropyl-1H-1,2,3-benzotriazole-5-carboxylate	C11 H13 N3 O2	257.058	5.056	258.065	_	_	_	_	6.23376e+06	1.21462e+07	6.03817e+06	8.69551e+06	2.34251e+07	6.04209e+06	1.69413e+07	2.21621e+07	9.49829e+06	1.87261e+07	2.37114e+07	2.31396e+07	1.04301e+07	1.90298e+07	0.86	0.023891	1.45156
Com_1059_neg	Gamma-Glu-Leu	C11 H20 N2 O5	260.137	5.485	241.119	Organic acids and derivatives	Carboxylic acids and derivatives	Amino acids, peptides, and analogues	Dipeptides	5.74354e+07	2.95219e+07	5.55887e+07	1.71413e+07	8.08456e+06	5.44656e+07	4.02253e+07	1.18413e+08	6.97526e+07	1.39145e+08	1.08497e+08	1.12197e+08	3.70396e+07	9.80382e+07	1.4	0.01443	1.44767
Com_30621_pos	SM 28:1;2O	C33 H67 N2 O6 P	640.456	6.184	641.463	_	_	_	_	1.21255e+06	1.5659e+06	1.19986e+06	1.36875e+06	1.19256e+06	1.19387e+06	3.02652e+06	1.42429e+06	1.68693e+06	1.70702e+06	1.59322e+06	1.66392e+06	1.28891e+06	1.85031e+06	0.52	0.017576	1.44707
Com_908_neg	Lauric acid ethyl ester	C14 H28 O2	228.209	9.602	227.201	Lipids and lipid-like molecules	Fatty Acyls	Fatty acid esters	Fatty acid esters	3.4185e+07	1.87484e+07	3.33365e+07	1.56386e+07	1.38939e+07	3.69503e+07	1.61293e+07	1.34359e+07	1.91067e+07	1.39689e+07	1.04202e+07	1.12035e+07	2.54588e+07	1.40441e+07	-0.85	0.023082	1.44703
Com_7841_neg	SM 8:0;2O/20:0	C33 H69 N2 O6 P	666.495	9.127	665.488	_	_	_	_	440302	366908	644436	321722	367743	596089	1.04874e+06	456747	1.32693e+06	390868	1.22469e+06	1.44675e+06	456200	982453	1.1	0.025901	1.44506
Com_6583_neg	LNAPE 16:1/N-18:0	C39 H76 N O8 P	717.537	8.961	716.53	_	_	_	_	270739	216114	238980	246374	167377	223674	646421	233291	436509	652128	236703	1.13524e+06	227210	556715	1.29	0.017577	1.44115
Com_13112_pos	Quinolinic acid	C7 H5 N O4	167.022	3.721	168.029	Organoheterocyclic compounds	Pyridines and derivatives	Pyridinecarboxylic acids and derivatives	Pyridinecarboxylic acids	5.10137e+06	2.55111e+06	4.93928e+06	2.86355e+06	3.01649e+06	5.54376e+06	2.96832e+06	3.02231e+06	1.96501e+06	2.10428e+06	2.24351e+06	2.30666e+06	4.00259e+06	2.43501e+06	-0.71	0.015271	1.44017
Com_18974_pos	Stearamide	C18 H37 N O	283.287	10.725	284.294	Organic acids and derivatives	Carboximidic acids and derivatives	Carboximidic acids	Carboximidic acids	1.39321e+08	2.24967e+08	1.29936e+08	2.66786e+08	5.78341e+08	1.24435e+08	744804154	7.7289e+08	1.26091e+08	5.96303e+08	8.06197e+08	8.4036e+08	2.43964e+08	6.47774e+08	1.4	0.028397	1.43642
Com_19523_pos	Lipoic acid	C8 H14 O2 S2	206.044	2.454	207.051	Organoheterocyclic compounds	Dithiolanes	Lipoic acids and derivatives	Lipoic acids and derivatives	927711	2.89388e+06	754207	2.53262e+06	2.51811e+06	708310	3.74026e+06	3.1395e+06	2.63964e+06	3.53297e+06	2.886e+06	3.05108e+06	1.72247e+06	3.16491e+06	0.87	0.01898	1.43596
Com_31466_neg	Adenylyl Sulfate	C10 H14 N5 O10 P S	427.018	4.864	426.011	_	_	_	_	161354	120640	158628	120854	107264	164603	104165	115955	112526	113130	108090	112523	138890	111065	-0.32	0.022258	1.43334
Com_18078_neg	PG O-22:6_16:0	C44 H77 O9 P	780.518	11.495	779.511	_	_	_	_	182765	155136	168502	263748	147151	186037	570301	184147	498033	507544	171025	553831	183890	414147	1.17	0.016093	1.43213
Com_9619_pos	N-Formylkynurenine	C11 H12 N2 O4	236.08	3.297	237.087	Organic oxygen compounds	Organooxygen compounds	Carbonyl compounds	Alkyl-phenylketones	1.75849e+07	1.99866e+07	1.50005e+07	2.18229e+07	1.69438e+07	1.53941e+07	1.66081e+07	4.11952e+07	2.46734e+07	2.83527e+07	2.56322e+07	2.37172e+07	1.77888e+07	2.66965e+07	0.58	0.017962	1.42858
Com_132_neg	beta-D-Glucopyranuronic acid	C6 H10 O7	194.042	1.564	193.034	Organic oxygen compounds	Organooxygen compounds	Carbohydrates and carbohydrate conjugates	Glucuronic acid derivatives	132567072	3.07113e+08	1.34059e+08	2.27767e+08	2.14824e+08	1.69118e+08	1.94859e+08	1242533686	2.42871e+08	2.36785e+08	1220857905	1319624192	1.97575e+08	7.42922e+08	1.91	0.03038	1.42781
Com_7583_neg	PE 16:0_22:6;O	C43 H74 N O9 P	779.523	9.027	778.515	_	_	_	_	1.72158e+06	1.64254e+06	1.65182e+06	1.36037e+06	1.49488e+06	1.58879e+06	1.65505e+06	4.14061e+06	1.28043e+06	5.19544e+06	3.80265e+06	6.00606e+06	1.57666e+06	3.68004e+06	1.22	0.02201	1.42588
Com_6170_neg	Prostaglandin H2	C20 H32 O5	334.212	8.139	333.205	Lipids and lipid-like molecules	Fatty Acyls	Eicosanoids	Prostaglandins and related compounds	6.92973e+06	2.79443e+06	6.08461e+06	1.36344e+06	882351	6.7638e+06	848476	1.4392e+06	1.26071e+06	647241	1.1656e+06	1.41315e+06	4.13639e+06	1.12906e+06	-1.87	0.020555	1.42342
Com_13404_pos	Psoralidin	C20 H16 O5	336.097	6.68	337.104	Phenylpropanoids and polyketides	Isoflavonoids	Coumestans	Coumestans	2.52535e+06	1.09688e+06	2.41451e+06	1.32242e+06	779971	2.26133e+06	6.21246e+06	2.40429e+06	9.26321e+06	7.39492e+06	2.19538e+06	2.59286e+06	1.73341e+06	5.01052e+06	1.53	0.013414	1.42058
Com_9664_neg	Lipoxin B4	C20 H32 O5	334.212	6.987	379.21	Lipids and lipid-like molecules	Fatty Acyls	Eicosanoids	Lipoxins	2.90824e+06	1.57839e+06	2.78579e+06	2.35566e+06	1.30372e+06	2.34661e+06	890103	1.64034e+06	1.43575e+06	1.25627e+06	1.49401e+06	1.62375e+06	2.21307e+06	1.39004e+06	-0.67	0.020396	1.41986
Com_16012_neg	N-Oleoyl Glycine	C20 H37 N O3	339.277	9.78	338.27	Organic acids and derivatives	Carboxylic acids and derivatives	Amino acids, peptides, and analogues	N-acyl-alpha amino acids	1.64741e+06	751044	1.62699e+06	596784	308326	1.91143e+06	290522	608788	189439	508032	451737	384633	1.14033e+06	405525	-1.49	0.023552	1.41953
Com_1769_neg	N-Isobutyrylglycine	C6 H11 N O3	145.073	4.877	144.066	Organic acids and derivatives	Carboxylic acids and derivatives	Amino acids, peptides, and analogues	N-acyl-alpha amino acids	6.5131e+07	8.51786e+07	5.40596e+07	7.13537e+07	6.49379e+07	5.61897e+07	4.75221e+07	4.65746e+07	5.41352e+07	7.34723e+07	4.21645e+07	4.78698e+07	6.61418e+07	5.19564e+07	-0.34	0.039746	1.4172
Com_4953_neg	16alpha-Hydroxyestrone	C18 H22 O3	286.157	6.552	285.15	Lipids and lipid-like molecules	Steroids and steroid derivatives	Estrane steroids	Estrogens and derivatives	8.65528e+06	3.99908e+06	8.33638e+06	3.06266e+06	1.50125e+06	9.17732e+06	783174	2.4784e+06	2.3132e+06	3.0172e+06	2.00833e+06	2.04381e+06	5.78866e+06	2.10735e+06	-1.45	0.029704	1.41581
Com_29580_neg	4-oxo-4,5,6,7-tetrahydrobenzo[b]furan-3-carboxylic acid	C9 H8 O4	134.036	5.571	133.029	_	_	_	_	249829	467800	240799	301363	210870	262349	174143	226100	157530	206375	209609	229818	288835	200596	-0.52	0.0259	1.41518
Com_1850_neg	delta-Ribono-1,4-lactone	C5 H8 O5	148.036	0.999	147.029	Organic oxygen compounds	Organooxygen compounds	Carbohydrates and carbohydrate conjugates	Pentoses	7.81269e+07	5.04705e+07	7.42732e+07	6.71211e+07	4.78157e+07	7.35485e+07	5.3269e+07	4.0577e+07	5.51508e+07	5.51633e+07	4.54682e+07	4.96455e+07	6.5226e+07	4.9879e+07	-0.38	0.028273	1.41151
Com_14522_neg	Prostaglandin D3	C20 H30 O5	332.199	6.905	331.192	Lipids and lipid-like molecules	Fatty Acyls	Eicosanoids	Prostaglandins and related compounds	2.324e+06	1.4277e+06	2.33076e+06	1.44012e+06	545066	2.27282e+06	267965	1.15101e+06	714806	920363	833355	736228	1.72341e+06	770621	-1.16	0.029263	1.40515
Com_12381_neg	LPC 14:0	C22 H46 N O7 P	513.307	8.28	512.299	Lipids and lipid-like molecules	Glycerophospholipids	Glycerophosphocholines	Phosphocholines	5.36146e+06	2.77829e+06	4.79957e+06	987899	2.7558e+06	4.82748e+06	948558	1.55283e+06	1.18328e+06	2.97993e+06	1.3476e+06	1.3731e+06	3.58508e+06	1.56421e+06	-1.19	0.030813	1.40208
Com_34343_pos	5,6-dimethoxy-2-(2-methoxyphenyl)-4H-chromen-4-one	C18 H16 O5	294.089	5.562	295.097	_	_	_	_	1.85056e+07	1.66579e+07	1.5708e+07	1.00793e+07	1.08253e+07	1.76451e+07	4.07861e+06	1.06638e+07	6.0947e+06	1.13147e+07	1.11112e+07	1.13498e+07	1.49036e+07	9.10214e+06	-0.71	0.027139	1.40157
Com_782_neg	D-Mannose 6-phosphate	C6 H13 O9 P	260.03	2.585	259.022	Organic oxygen compounds	Organooxygen compounds	Carbohydrates and carbohydrate conjugates	Hexose phosphates	82435692	7.94155e+07	8.47471e+07	4.29027e+07	5.07723e+07	8.95193e+07	7.38586e+07	1.02145e+07	5.36928e+07	5.90949e+07	8.77608e+06	8.83717e+06	7.16321e+07	3.57457e+07	-1	0.038347	1.40146
Com_3904_neg	Inositol	C6 H12 O6	180.063	5.668	179.056	Organic oxygen compounds	Organooxygen compounds	Alcohols and polyols	Cyclohexanols	2.8937e+07	1.94284e+07	2.72135e+07	2.50248e+07	1.98799e+07	2.50809e+07	1.99847e+07	1.48343e+07	2.22896e+07	2.22361e+07	1.57822e+07	1.93515e+07	2.42607e+07	1.90797e+07	-0.34	0.032302	1.3988
Com_9735_neg	PC O-16:1_16:0	C40 H80 N O7 P	763.575	10.874	762.568	_	_	_	_	922118	415369	853182	474022	318227	953075	1.46456e+06	722419	1.25999e+06	954643	891677	2.58368e+06	655999	1.31283e+06	1	0.02755	1.39609
Com_12908_neg	GM3 30:0;2O	C53 H98 N2 O21	1098.66	9.063	1097.66	_	_	_	_	877186	836912	841641	693138	761676	809523	843284	944864	1.12803e+06	1.37971e+06	879897	1.043e+06	803346	1.03646e+06	0.36	0.014102	1.39208
Com_14774_neg	PE 16:0_18:1	C39 H76 N O8 P	717.535	11.133	716.527	_	_	_	_	117718	678524	120104	669616	214092	114719	169052	3.24877e+06	578571	2.21369e+06	1.76418e+06	1.19126e+06	319129	1.52759e+06	2.25	0.021867	1.38911
Com_42455_pos	Docosatrienoic acid	C22 H38 O2	334.287	9.091	352.321	Lipids and lipid-like molecules	Fatty Acyls	Fatty acids and conjugates	Very long-chain fatty acids	2.15028e+07	2.86005e+07	1.70776e+07	2.34557e+07	1.64496e+07	1.79457e+07	2.81722e+07	3.68635e+07	4.19871e+07	8.88836e+07	2.63328e+07	2.94139e+07	2.08386e+07	4.19422e+07	1	0.0126	1.38825
Com_41880_pos	2-oxa-4-azatetracyclo[6.3.1.1~6,10~.0~1,5~]tridecan-3-one	C11 H15 N O2	193.108	8.727	194.115	_	_	_	_	3.42123e+06	1.33545e+07	2.28459e+06	5.1431e+07	2.64663e+07	1.67597e+06	3.17029e+07	3.45036e+07	4.50945e+07	4.79901e+07	3.09726e+07	3.00416e+07	1.64389e+07	3.67175e+07	1.15	0.025441	1.38463
Com_40955_pos	gamma-Glutamylleucine	C11 H20 N2 O5	260.137	5.332	261.144	Organic acids and derivatives	Carboxylic acids and derivatives	Amino acids, peptides, and analogues	Dipeptides	3.07852e+07	1.65152e+07	2.93148e+07	1.29549e+07	1.58554e+07	2.93328e+07	1.40327e+07	1.35598e+07	1.74683e+07	1.25393e+07	1.26125e+07	1.33576e+07	2.24597e+07	1.39284e+07	-0.68	0.027433	1.38376
Com_26161_pos	L-Ergothioneine	C9 H15 N3 O2 S	229.089	1.409	230.096	Organic acids and derivatives	Carboxylic acids and derivatives	Amino acids, peptides, and analogues	Histidine and derivatives	2.09146e+07	1.35253e+07	2.28018e+07	3.56746e+06	1.08669e+08	2.50927e+07	3.48374e+06	7.5801e+06	3.10311e+06	2.93347e+06	7.19583e+06	8.48047e+06	3.24285e+07	5.46279e+06	-2.56	0.017928	1.3824
Com_18903_pos	Muscone	C16 H30 O	238.229	9.997	239.237	Organic oxygen compounds	Organooxygen compounds	Carbonyl compounds	Cyclic ketones	5.85544e+06	4.37423e+06	3.11422e+06	4.3228e+06	3.92055e+06	6.36637e+06	6.96486e+06	2.34167e+06	1.60153e+06	1.80081e+06	1.8554e+06	1.84897e+06	4.65893e+06	2.73554e+06	-0.76	0.023763	1.38175
Com_16561_neg	Ip7G	C16 H23 N5 O5	365.169	5.058	364.162	_	_	_	_	1.19669e+06	1.24027e+06	1.1341e+06	516340	660661	1.06389e+06	987689	2.1593e+06	951127	1.91996e+06	2.15335e+06	2.70757e+06	968659	1.81316e+06	0.9	0.02764	1.38063
Com_42848_pos	Thromboxane B2	C20 H34 O6	392.217	6.143	393.224	Lipids and lipid-like molecules	Fatty Acyls	Eicosanoids	Thromboxanes	9.12496e+06	7.29081e+06	8.29453e+06	8.11553e+06	6.66992e+06	7.79984e+06	8.15183e+06	5.66073e+06	5.24303e+06	7.91025e+06	5.70249e+06	5.74041e+06	7.8826e+06	6.40146e+06	-0.3	0.034649	1.37565
Com_5209_neg	Cer 19:0;2O/15:0;O(FA 18:1)	C52 H101 N O5	819.77	11.075	818.762	_	_	_	_	233143	210815	239362	214596	169500	243250	356865	283255	348833	281172	219835	235535	218444	287582	0.39	0.021221	1.37294
Com_25_neg	Hippuric acid	C9 H9 N O3	179.058	5.352	178.05	Benzenoids	Benzene and substituted derivatives	Benzoic acids and derivatives	Hippuric acids	2261760985	3196353051	2168458602	1756344525	2249878060	2283155218	6.24865e+08	1691155608	8.7444e+08	2673578885	1477171887	1564974920	2319325074	1484364373	-0.64	0.038544	1.36699
Com_9673_neg	4,5-diphenyl-2,3-dihydro-1H-pyrazolo[3,4-c]pyridazin-3-one	C17 H12 N4 O	288.1	5.455	287.093	_	_	_	_	5.24396e+06	5.75953e+06	4.72002e+06	5.70473e+06	7.61428e+06	5.20254e+06	3.92949e+06	4.22263e+06	2.31102e+06	5.57227e+06	4.09382e+06	4.46984e+06	5.70751e+06	4.09985e+06	-0.47	0.027854	1.36418
Com_11260_neg	SL 17:0;O/14:0;O	C31 H63 N O6 S	577.438	9.149	576.43	_	_	_	_	929964	887267	892280	734843	807504	858230	6.20643e+06	1.00171e+06	5.88059e+06	840138	932838	6.61678e+06	851681	3.57975e+06	2.07	0.036242	1.36248
Com_21420_pos	LPE 18:3	C23 H42 N O7 P	475.27	8.533	476.277	Lipids and lipid-like molecules	Glycerophospholipids	Glycerophosphoethanolamines	1-acyl-sn-glycero-3-phosphoethanolamines	1.93413e+07	3.70888e+07	2.11996e+07	1.62382e+07	3.64227e+07	2.16367e+07	4.2572e+07	4.25937e+07	2.05814e+07	5.12315e+07	4.30544e+07	4.26564e+07	2.53212e+07	4.04482e+07	0.67	0.030797	1.36194
Com_1455_neg	Gamma-Caprolactone	C6 H10 O2	114.068	6.25	227.129	Organoheterocyclic compounds	Lactones	Gamma butyrolactones	Gamma butyrolactones	5.03836e+07	3.15583e+07	4.71668e+07	2.26279e+07	1.65165e+07	4.8053e+07	9.70426e+06	2.21632e+07	1.28396e+07	2.93136e+07	2.03031e+07	2.17299e+07	3.6051e+07	1.93423e+07	-0.89	0.036961	1.36188
Com_15676_pos	5-Methylcytosine	C5 H7 N3 O	125.059	1.36	126.066	Organoheterocyclic compounds	Diazines	Pyrimidines and pyrimidine derivatives	Hydroxypyrimidines	963662	1.07163e+06	876567	1.14762e+06	1.05566e+06	920956	1.14598e+06	1.0797e+06	1.14725e+06	1.11088e+06	1.09186e+06	1.13547e+06	1.00602e+06	1.11852e+06	0.15	0.028418	1.35964
Com_29704_pos	Calcium D-Panthotenate	C18 H32 Ca N2 O10	476.168	5.043	477.176	Organic acids and derivatives	Carboxylic acids and derivatives	Amino acids, peptides, and analogues	Beta amino acids and derivatives	1.15468e+07	2.58007e+07	1.15025e+07	1.61773e+07	6.4085e+07	1.13904e+07	3.41041e+07	5.39866e+07	1.77335e+07	4.35788e+07	5.84155e+07	5.94971e+07	2.34171e+07	4.45526e+07	0.92	0.039476	1.35826
Com_17194_pos	Prostaglandin F2alpha-1-glyceryl ester	C23 H40 O7	450.259	7.694	451.267	Lipids and lipid-like molecules	Fatty Acyls	Eicosanoids	Prostaglandins and related compounds	5.54147e+06	8.61115e+06	4.91604e+06	4.48933e+06	5.21827e+06	4.99882e+06	3.74143e+06	4.8778e+06	3.28688e+06	2.48667e+06	4.58684e+06	4.25939e+06	5.62918e+06	3.87317e+06	-0.53	0.022591	1.35748
Com_14994_pos	4-Aminobutyric acid	C4 H9 N O2	103.064	1.384	104.071	Organic acids and derivatives	Carboxylic acids and derivatives	Amino acids, peptides, and analogues	Gamma amino acids and derivatives	3.46486e+06	2.64823e+06	3.50285e+06	5.12968e+06	2.70465e+06	3.62085e+06	2.91381e+06	6.14155e+06	4.52502e+06	5.81104e+06	5.48461e+06	6.7452e+06	3.51185e+06	5.27021e+06	0.58	0.031233	1.35385
Com_16571_pos	Methyl indole-3-acetate	C11 H11 N O2	189.079	5.963	190.086	Organoheterocyclic compounds	Indoles and derivatives	Indolyl carboxylic acids and derivatives	Indole-3-acetic acid derivatives	8.09544e+07	6.16911e+07	7.33689e+07	1.45788e+08	1.51143e+08	7.63035e+07	2.30143e+07	6.13207e+07	1.00639e+08	4.51174e+07	4.52024e+07	4.93824e+07	9.82081e+07	5.41128e+07	-0.85	0.030926	1.35024
Com_11030_neg	PE O-17:1_18:2	C40 H76 N O7 P	713.538	9.622	712.531	_	_	_	_	336814	276432	325562	247515	268693	332628	621165	360908	252246	331758	545732	817353	297941	488194	0.71	0.049112	1.34841
Com_14674_neg	LNAPE 18:0/N-18:0	C41 H82 N O8 P	747.578	8.802	746.571	_	_	_	_	149355	109841	128058	112305	100122	132639	1.89831e+06	134823	1.94561e+06	1.23275e+06	123765	264337	122054	933266	2.93	0.021303	1.34834
Com_3147_neg	D-(-)-Quinic acid	C7 H12 O6	192.063	1.344	229.012	Organic oxygen compounds	Organooxygen compounds	Alcohols and polyols	Quinic acids and derivatives	7.09242e+06	5.25376e+06	7.58537e+06	3.21936e+06	5.20585e+06	8.4277e+06	7.72126e+06	1.51379e+07	6.9198e+06	6.76556e+06	1.33104e+07	4.19783e+07	6.13074e+06	1.53055e+07	1.31	0.047589	1.3483
Com_11797_pos	6-Deoxy-D-glucose	C6 H12 O5	164.068	4.028	165.076	Organic oxygen compounds	Organooxygen compounds	Carbohydrates and carbohydrate conjugates	Hexoses	91899.5	86552.7	100407	94265.7	81836.5	137792	77755.4	77540.9	80645.8	91347.1	82110.4	76628.1	98792.2	81004.6	-0.28	0.042826	1.34631
Com_1000_neg	Caffeic acid	C9 H8 O4	180.042	5.424	179.034	Phenylpropanoids and polyketides	Cinnamic acids and derivatives	Hydroxycinnamic acids and derivatives	Hydroxycinnamic acids	3.70632e+07	1.40927e+07	6.15835e+07	2.92802e+07	3.85922e+07	7.57558e+07	2.89915e+07	1.21041e+07	2.8878e+07	1.09023e+07	1.3565e+07	1.72243e+07	4.27279e+07	1.86109e+07	-1.19	0.026517	1.34467
Com_20075_pos	2,3-dihydroxypropyl 12-methyltridecanoate	C17 H34 O4	302.245	9.04	303.253	_	_	_	_	6.08393e+06	2.38293e+06	5.56952e+06	2.37655e+06	2.2562e+06	5.699e+06	3.6906e+06	1.60651e+06	1.36441e+06	1.36403e+06	1.82506e+06	2.23729e+06	4.06135e+06	2.01465e+06	-1.01	0.025784	1.34382
Com_5984_neg	Dimetghyl 4-Hydroxyisophthalate	C10 H10 O5	210.053	5.512	209.045	_	_	_	_	6.62454e+06	9.36433e+06	4.73037e+06	8.31125e+06	7.03444e+06	1.19229e+07	5.13047e+06	5.60301e+06	2.34375e+06	2.10626e+06	4.95404e+06	6.40903e+06	7.99797e+06	4.42443e+06	-0.85	0.021645	1.34343
Com_8990_neg	Estrone	C18 H22 O2	316.163	5.041	315.156	Lipids and lipid-like molecules	Steroids and steroid derivatives	Estrane steroids	Estrogens and derivatives	764896	862177	735379	634146	1.11136e+06	805359	845517	1.21354e+06	826966	1.03419e+06	1.11561e+06	1.19674e+06	818885	1.03876e+06	0.34	0.041342	1.3425
Com_6261_neg	PG 8:0_8:0	C22 H43 O10 P	452.254	7.567	497.252	_	_	_	_	1.58743e+06	5.75513e+06	1.65894e+06	3.89252e+06	3.4018e+06	1.47558e+06	4.55382e+06	5.38656e+06	8.68781e+06	4.7731e+06	3.9899e+06	4.16848e+06	2.9619e+06	5.25994e+06	0.82	0.02707	1.34204
Com_42861_pos	(5E)-7-methylidene-10-oxo-4-(propan-2-yl)undec-5-enoic acid	C15 H24 O3	274.156	6.02	275.163	_	_	_	_	508762	550894	469664	510463	459086	504175	1.18328e+06	603752	593269	586671	570482	613336	500508	691799	0.46	0.036024	1.34036
Com_26781_pos	1-(3,4-dimethoxyphenyl)ethan-1-one oxime	C10 H13 N O3	195.09	3.644	196.097	_	_	_	_	1.13827e+08	2.77451e+08	1.04115e+08	1.48869e+08	1.78672e+08	1.05973e+08	1.06008e+08	8.23923e+07	9.16696e+07	1.42066e+08	8.14044e+07	8.86458e+07	1.54818e+08	9.86977e+07	-0.64	0.046935	1.33893
Com_12253_neg	SM 9:1;2O/24:1	C38 H75 N2 O6 P	732.543	10.664	731.535	_	_	_	_	323316	288235	323588	490022	237241	323186	1.44963e+06	297437	1.22087e+06	1.37532e+06	263287	1.3188e+06	330931	987557	1.57	0.02606	1.33824
Com_20213_neg	FAHFA 16:1/3:0	C19 H34 O4	326.245	10.045	325.238	_	_	_	_	1.09651e+06	654489	1.08156e+06	435496	811085	1.06435e+06	1.97083e+06	1.15056e+06	1.9379e+06	1.41841e+06	950701	1.01832e+06	857249	1.40779e+06	0.71	0.029329	1.33532
Com_15613_pos	YNK	C19 H29 N5 O6	405.198	4.638	406.205	_	_	_	_	277189	646942	270594	309027	550888	371419	960260	925366	453611	298896	871907	752214	404343	710376	0.81	0.051329	1.33498
Com_27482_neg	N-(2-oxo-3-azepanyl)benzenesulfonamide	C12 H16 N2 O3 S	268.086	10.285	267.079	_	_	_	_	184366	101392	132670	104034	97220.2	178387	121924	479801	114240	197125	565261	802221	133011	380095	1.51	0.047633	1.33277
Com_2102_neg	Glycerol 3-phosphate	C3 H9 O6 P	172.013	2.533	171.006	Lipids and lipid-like molecules	Glycerophospholipids	Glycerophosphates	Glycerophosphates	3.41265e+07	4.78501e+07	3.37835e+07	2.5618e+07	3.13338e+07	3.61172e+07	3.80275e+07	1.62899e+07	2.99731e+07	3.09207e+07	1.52216e+07	1.53508e+07	3.48048e+07	2.42973e+07	-0.51	0.053479	1.32994
Com_16778_pos	N6-Acetyl-L-lysine	C8 H16 N2 O3	188.116	1.936	189.123	Organic acids and derivatives	Carboxylic acids and derivatives	Amino acids, peptides, and analogues	L-alpha-amino acids	3.04486e+07	3.16571e+07	2.74747e+07	2.93243e+07	2.30171e+07	2.88755e+07	3.12213e+07	3.40986e+07	3.89185e+07	5.46437e+07	3.34512e+07	3.43052e+07	2.84662e+07	3.77731e+07	0.4	0.017431	1.32988
Com_8224_neg	Royal jelly acid	C10 H18 O3	186.125	7.61	185.118	Organic acids and derivatives	Hydroxy acids and derivatives	Medium-chain hydroxy acids and derivatives	Medium-chain hydroxy acids and derivatives	3.10454e+06	2.47543e+06	2.91828e+06	2.16384e+06	1.91185e+06	3.09343e+06	1.98908e+06	2.18059e+06	2.05295e+06	1.89412e+06	2.22279e+06	2.16065e+06	2.61123e+06	2.08336e+06	-0.32	0.034768	1.32845
Com_13496_neg	3-Chloro-L-tyrosine	C9 H10 Cl N O3	215.035	5.531	214.027	Organic acids and derivatives	Carboxylic acids and derivatives	Amino acids, peptides, and analogues	Tyrosine and derivatives	221707	235646	218988	225001	187709	214708	168805	203622	119320	175156	186217	204156	217293	176213	-0.3	0.02875	1.32619
Com_25220_neg	Cer 23:0;2O/12:0;O(FA 16:0)	C51 H101 N O5	807.768	11.044	806.76	_	_	_	_	122056	110367	125312	112346	87672.5	127347	211786	148291	172505	139811	115089	123308	114183	151798	0.41	0.030602	1.32616
Com_8101_neg	PA 10:0_18:1	C31 H59 O8 P	590.395	10.998	589.388	_	_	_	_	617754	545924	612594	900454	450722	615727	6.34305e+06	611637	2.14581e+06	1.14414e+06	549869	8.18075e+06	623863	3.16254e+06	2.34	0.042035	1.32453
Com_37106_pos	Coumarin	C9 H6 O2	146.037	1.492	147.044	Phenylpropanoids and polyketides	Coumarins and derivatives	Not available	Coumarins and derivatives	3.05674e+07	7.12591e+06	2.53385e+07	1.30998e+07	1.07754e+07	2.93718e+07	1.28194e+07	8.29688e+06	1.02168e+07	3.78488e+06	6.88064e+06	7.83909e+06	1.93798e+07	8.30628e+06	-1.22	0.027531	1.32326
Com_2413_neg	Naringenin	C15 H12 O5	272.072	7.598	271.064	Phenylpropanoids and polyketides	Flavonoids	Flavans	Flavanones	2.52448e+07	1.32964e+07	2.47411e+07	8.80404e+06	5.81929e+06	2.8108e+07	7.67727e+06	9.4683e+06	7.31021e+06	5.92347e+06	8.52218e+06	8.41826e+06	1.76689e+07	7.88662e+06	-1.16	0.036051	1.32131
Com_17830_pos	L-Leucyl-L-Alanine	C9 H18 N2 O3	202.132	2.574	203.139	Organic acids and derivatives	Carboxylic acids and derivatives	Amino acids, peptides, and analogues	Peptides	5.7072e+06	1.03384e+07	6.07394e+06	8.08541e+06	6.80095e+06	5.58614e+06	8.23982e+06	9.04614e+06	1.50232e+07	1.83595e+07	8.71322e+06	9.68511e+06	7.09868e+06	1.15112e+07	0.69	0.020451	1.31861
Com_10616_pos	2'-Deoxyguanosine	C10 H13 N5 O4	267.097	4.323	268.104	Nucleosides, nucleotides, and analogues	Purine nucleosides	Purine 2'-deoxyribonucleosides	Purine 2'-deoxyribonucleosides	777101	536460	693519	1.20032e+06	1.55553e+06	780152	935984	1.38325e+06	1.28409e+06	1.1607e+06	1.61412e+06	1.41956e+06	923848	1.29962e+06	0.49	0.050102	1.31681
Com_13267_neg	Cer 22:0;2O/12:0;O(FA 20:2)	C54 H103 N O5	845.785	11.055	844.778	_	_	_	_	107562	97583	110797	99333.1	77517.6	112597	165187	131115	152825	125275	98152.8	109025	100898	130263	0.36	0.030613	1.31304
Com_16949_pos	Choline	C5 H13 N O	103.1	1.324	104.107	Organic nitrogen compounds	Organonitrogen compounds	Quaternary ammonium salts	Cholines	5137665497	3797449410	4966343414	3883449985	3828617607	5148473527	3545248660	10539952942	5726611517	4760885953	10215651961	11141785571	4460333240	7655022767	0.77	0.052177	1.31275
Com_14216_pos	Styrene	C8 H8	104.063	9.383	105.07	Benzenoids	Benzene and substituted derivatives	Styrenes	Styrenes	1.12307e+07	1.18414e+07	1.05177e+07	1.16492e+07	1.07912e+07	1.26913e+07	1.06872e+07	1.37849e+07	1.34551e+07	1.44482e+07	1.26032e+07	1.40394e+07	1.14536e+07	1.31697e+07	0.2	0.027075	1.31182
Com_8_neg	Pantothenic acid	C9 H17 N O5	219.11	5.034	218.103	Organic oxygen compounds	Organooxygen compounds	Alcohols and polyols	Secondary alcohols	6481421453	7338178141	6205362879	5432828679	10218648903	6549356961	7108061059	11683135346	6719914284	9186986421	11473538115	10804353967	7037632836	9495998199	0.43	0.049737	1.31122
Com_1891_neg	(+-)9-HpODE	C18 H32 O4	294.219	7.912	293.212	_	_	_	_	1.33304e+07	6.85081e+06	1.57309e+07	6.16319e+06	3.05617e+06	1.47803e+07	4.14894e+06	5.1982e+06	4.32914e+06	6.58923e+06	4.24901e+06	3.74351e+06	9.98531e+06	4.70967e+06	-1.08	0.049152	1.31095
Com_21641_neg	SM 8:1;2O/30:1	C43 H85 N2 O6 P	802.628	11.47	801.621	_	_	_	_	63437.9	51407.8	58872.3	58996.3	46753.3	60491.4	61940.2	302927	58503.2	51245	309314	950424	56659.8	289059	2.35	0.060872	1.30936
Com_28893_pos	SM 34:3;2O/44:4	C83 H155 N2 O6 P	1307.17	10.62	1308.17	_	_	_	_	726443	888058	779050	740952	694302	947416	965174	978413	820733	1.01165e+06	887277	874054	796037	922884	0.21	0.029366	1.303
Com_14621_neg	LNAPE 16:0/N-21:1	C42 H82 N O8 P	759.587	11.311	758.579	_	_	_	_	277232	245498	267826	266349	212342	263640	1.55681e+06	473479	2.05956e+06	1.39753e+06	238676	258521	255481	997431	1.96	0.025565	1.30295
Com_3208_neg	13,14-dihydro-15-keto-tetranor Prostaglandin F1beta	C16 H28 O5	300.194	5.876	299.186	Lipids and lipid-like molecules	Fatty Acyls	Eicosanoids	Prostaglandins and related compounds	1.27506e+07	1.82579e+07	1.22695e+07	1.5391e+07	1.44755e+07	1.24899e+07	8.62609e+06	1.29561e+07	9.81942e+06	1.38206e+07	1.11851e+07	1.26443e+07	1.42724e+07	1.15086e+07	-0.31	0.048625	1.30154
Com_12039_pos	alpha-Lactose	C12 H22 O11	342.116	1.495	343.123	Organic oxygen compounds	Organooxygen compounds	Carbohydrates and carbohydrate conjugates	O-glycosyl compounds	9.39313e+07	1.74327e+08	8.21795e+07	2.10646e+08	1.95546e+08	8.66457e+07	2.10581e+08	1.9719e+08	2.13913e+08	1.9239e+08	1.92953e+08	1.87073e+08	1.40546e+08	1.99017e+08	0.5	0.040411	1.30126
Com_2864_neg	Cer 10:0;2O/20:0	C30 H61 N O3	483.465	11.683	528.464	_	_	_	_	570859	402864	1.24763e+06	8.32916e+06	2.47112e+06	1.47953e+06	1.31382e+07	3.74391e+06	2.04392e+07	472930	1.60006e+07	1.14782e+07	2.41686e+06	1.08788e+07	2.17	0.06177	1.29798
Com_12286_neg	SM 36:1;3O	C41 H83 N2 O7 P	792.6	10.154	791.592	_	_	_	_	1.47078e+06	693651	1.33989e+06	769713	510337	1.56652e+06	614099	716534	553536	506095	637076	645744	1.05848e+06	612181	-0.78	0.03865	1.29481
Com_35738_pos	DL-Stachydrine	C7 H13 N O2	143.095	1.39	144.102	Organic acids and derivatives	Carboxylic acids and derivatives	Amino acids, peptides, and analogues	Proline and derivatives	6724974164	4027703525	6337457155	6582709699	5323886673	6751568245	2653176297	4792422557	3321744154	6208846996	4378966971	4698218579	5958049910	4342229259	-0.45	0.046561	1.29284
Com_12711_neg	Cer 18:1;2O/18:0	C36 H71 N O3	611.545	10.78	610.538	_	_	_	_	276395	123283	262592	146360	157254	282875	136967	827434	154566	1.3597e+06	1.08057e+06	1.67649e+06	208126	872623	2.06	0.044308	1.28966
Com_10538_pos	Ecdysterone	C27 H44 O7	480.306	7.767	481.313	Lipids and lipid-like molecules	Steroids and steroid derivatives	Bile acids, alcohols and derivatives	Hydroxy bile acids, alcohols and derivatives	1.16441e+06	3.1971e+06	627014	1.94479e+06	1.05902e+06	1.07923e+06	571834	915838	912304	789560	749576	801737	1.51193e+06	790141	-0.93	0.055547	1.28627
Com_9768_neg	HexCer 19:1;2O/7:0	C32 H61 N O8	633.446	10.646	632.439	_	_	_	_	614955	723644	462117	4.23749e+06	2.05024e+06	430690	5.19064e+06	2.31484e+06	2.19872e+06	1.66434e+06	1.8624e+06	2.10283e+06	1.41986e+06	2.55563e+06	0.84	0.052693	1.28587
Com_13136_neg	4-Methoxycinnamic Acid	C10 H10 O3	178.062	5.194	401.122	Phenylpropanoids and polyketides	Cinnamic acids and derivatives	Cinnamic acids	Cinnamic acids	1.14024e+06	989725	1.43398e+06	869029	1.11856e+06	1.47315e+06	1.95152e+06	1.62972e+06	4.01155e+06	1.1217e+06	1.42659e+06	1.64345e+06	1.17078e+06	1.96409e+06	0.74	0.046669	1.27635
Com_330_neg	4-[(2-cyclohex-1-enylethyl)amino]-2H-chromen-2-one	C17 H19 N O2	269.139	5.896	268.132	_	_	_	_	221977750	3.82334e+08	2.12986e+08	3.12481e+08	2.78553e+08	2.22524e+08	5.57694e+08	3.74459e+06	2.63756e+08	1.98796e+08	3.19833e+06	3.1254e+06	2.71809e+08	1.71719e+08	-0.66	0.066365	1.27428
Com_5709_neg	Cer 21:0;2O/15:0;O(FA 16:0)	C52 H103 N O5	821.783	10.569	820.775	_	_	_	_	316021	271380	310204	247560	209400	297878	250992	1.15113e+06	233417	343871	4.01336e+06	4.45677e+06	275407	1.74159e+06	2.66	0.065789	1.27252
Com_17546_pos	Maltotetraose	C24 H42 O21	666.223	1.749	667.23	Organic oxygen compounds	Organooxygen compounds	Carbohydrates and carbohydrate conjugates	Oligosaccharides	2.84197e+06	1.68401e+07	2.56383e+06	1.91898e+07	2.44778e+07	2.78882e+06	2.69769e+07	1.95401e+07	2.50835e+07	2.07184e+07	1.73566e+07	1.68294e+07	1.14504e+07	2.10842e+07	0.88	0.045908	1.27123
Com_4463_neg	19(R)-Hydroxy prostaglandin F2alpha	C20 H34 O6	352.225	6.064	351.218	Lipids and lipid-like molecules	Fatty Acyls	Eicosanoids	Prostaglandins and related compounds	1.65494e+07	5.89147e+06	1.5858e+07	4.84698e+06	3.63029e+06	1.58389e+07	1.98803e+06	5.43381e+06	2.3291e+06	7.09049e+06	4.63676e+06	5.12779e+06	1.04358e+07	4.43433e+06	-1.23	0.052456	1.26909
Com_19341_pos	2,3-di(acetyloxy)-3-cyano-1-[1,2-di(acetyloxy)ethyl]propyl acetate	C16 H21 N O10	387.114	2.409	388.121	_	_	_	_	1.54614e+06	6.82523e+06	1.4498e+06	5.79464e+06	3.16249e+06	1.46818e+06	3.44551e+06	1.09772e+07	5.94123e+06	2.39664e+06	1.11209e+07	1.1319e+07	3.37441e+06	7.53339e+06	1.15	0.059605	1.26789
Com_11490_pos	D-Glucosamine 6-phosphate	C6 H14 N O8 P	259.045	1.374	260.053	Organic oxygen compounds	Organooxygen compounds	Carbohydrates and carbohydrate conjugates	Hexose phosphates	6.9251e+07	6.23174e+07	6.71177e+07	4.67489e+07	6.27369e+07	5.33295e+07	3.52814e+07	5.26083e+08	6.73494e+07	7.6238e+07	4.76889e+08	5.66358e+08	6.02502e+07	291366359	2.27	0.066007	1.2673
Com_8249_neg	Thromboxane B3	C20 H32 O6	368.22	5.824	367.213	Lipids and lipid-like molecules	Fatty Acyls	Eicosanoids	Thromboxanes	3.73588e+06	4.6427e+06	3.10556e+06	1.97485e+06	1.77864e+06	3.10092e+06	494407	1.92645e+06	2.24402e+06	2.71837e+06	1.75807e+06	1.70614e+06	3.05643e+06	1.80791e+06	-0.75	0.069927	1.262
Com_2905_neg	PA 10:0_18:2	C31 H57 O8 P	588.379	8.068	587.372	_	_	_	_	1.6278e+06	2.14352e+06	1.57223e+06	5.02958e+06	1.10982e+06	1.55947e+06	2.26911e+07	1.75983e+06	2.02584e+07	2.94177e+06	1.75341e+06	2.42325e+07	2.17374e+06	12272828	2.49	0.05126	1.26176
Com_9844_pos	PC O-32:0	C40 H82 N O7 P	719.576	11.442	720.584	_	_	_	_	203101	148465	274667	150932	157101	282600	327683	448752	192773	252329	423548	209709	202811	309132	0.6	0.058172	1.26041
Com_16950_pos	Caprolactam	C6 H11 N O	113.084	5.266	114.092	Organoheterocyclic compounds	Lactams	Caprolactams	Caprolactams	5.25318e+07	8.25901e+07	5.40588e+07	1.08341e+08	9.69881e+07	5.18481e+07	8.58474e+07	117280138	1.29128e+08	1.02826e+08	9.00571e+07	8.67926e+07	7.4393e+07	1.01988e+08	0.45	0.045823	1.2564
Com_11189_neg	PA 10:0_18:0	C31 H61 O8 P	592.411	11.406	591.404	_	_	_	_	487335	410080	447376	444909	382959	485157	1.58928e+06	469353	1.71206e+06	1.05562e+06	461938	499652	442969	964652	1.12	0.035451	1.25429
Com_39036_pos	1-(3-ethyl-2,4-dihydroxy-6-methoxyphenyl)butan-1-one	C13 H18 O4	220.108	6.118	221.115	_	_	_	_	1.81271e+07	3.66069e+07	1.60632e+07	3.48635e+07	2.49629e+07	1.56306e+07	4.02912e+06	1.12876e+07	1.31506e+07	9.91978e+06	2.26188e+07	1.99105e+07	2.43757e+07	1.34861e+07	-0.85	0.048184	1.25408
Com_814_neg	LysoPE 18:0	C23 H48 N O7 P	481.317	9.498	480.31	Lipids and lipid-like molecules	Glycerophospholipids	Glycerophosphoethanolamines	1-acyl-sn-glycero-3-phosphoethanolamines	2.50215e+08	1.00611e+08	2.22077e+08	4.96582e+07	72742045	2.4037e+08	5.35671e+07	8.13454e+07	4.95813e+07	7.65994e+07	7.37863e+07	7.71224e+07	1.55946e+08	6.8667e+07	-1.18	0.051392	1.25359
Com_13293_pos	Sodium Dehydrocholate	C24 H33 Na O5	424.223	7.562	425.23	Lipids and lipid-like molecules	Steroids and steroid derivatives	Bile acids, alcohols and derivatives	Bile acids, alcohols and derivatives	1.26735e+06	1.64201e+06	1.11018e+06	1.18622e+06	1.24439e+06	816955	767630	1.17806e+06	590407	560460	986008	981953	1.21119e+06	844087	-0.52	0.034162	1.25271
Com_5016_neg	SM 8:0;2O/27:0	C40 H83 N2 O6 P	764.606	10.429	763.598	_	_	_	_	606671	469138	617288	471911	429865	581564	575595	1.04273e+07	678428	5.68825e+06	409065	5.43304e+06	529406	3.86861e+06	2.86	0.049194	1.24907
Com_10802_neg	PC O-18:2_18:2	C44 H82 N O7 P	813.59	11.145	812.583	_	_	_	_	388182	352168	399856	358484	283151	406351	596145	473180	582728	469700	349924	371780	364698	473910	0.37	0.039787	1.24698
Com_32772_pos	(3beta,9xi)-3-(beta-D-Glucopyranosyloxy)-14-hydroxycard-20(22)-enolide	C29 H44 O9	518.286	6.957	519.293	_	_	_	_	745977	348336	934955	488224	652507	988114	2.74924e+06	1.34434e+06	432683	712089	1.47917e+06	1.80406e+06	693019	1.42026e+06	1.03	0.081877	1.24258
Com_46288_pos	AMK	C14 H28 N4 O4 S	330.179	5.164	353.169	_	_	_	_	704416	867351	698997	938146	801761	714273	1.35564e+06	832228	919028	1.37215e+06	840269	896019	787491	1.03589e+06	0.39	0.039066	1.23946
Com_38801_pos	4-oxo-5-phenylpentanoic acid	C11 H12 O3	214.057	5.778	215.064	_	_	_	_	885269	861644	864538	868729	651677	873285	1.75988e+06	979768	1.01943e+06	966326	885978	960168	834190	1.09526e+06	0.39	0.053445	1.23812
Com_286_neg	LPC 16:0	C24 H50 N O7 P	541.338	9.498	540.331	Lipids and lipid-like molecules	Glycerophospholipids	Glycerophosphocholines	Phosphocholines	7.522e+08	3.05938e+08	6.58295e+08	1.49759e+08	2.28563e+08	7.22965e+08	1.66879e+08	2.52847e+08	1.52186e+08	230946266	2.31816e+08	2.39541e+08	4.6962e+08	2.12369e+08	-1.14	0.054902	1.23568
Com_16419_neg	MAM2201 N-pentanoic acid metabolite	C25 H23 N O3	385.174	6.673	384.167	Organoheterocyclic compounds	Indoles and derivatives	Naphthoylindoles	Naphthoylindoles	2.96622e+06	2.84278e+06	2.98127e+06	3.05381e+06	2.49044e+06	3.19049e+06	2.54943e+06	2.71381e+06	2.33519e+06	2.101e+06	2.70734e+06	2.87076e+06	2.92083e+06	2.54626e+06	-0.19	0.038345	1.22913
Com_29050_neg	Lanthionine	C6 H12 N2 O4 S2	258.041	8.218	257.034	Organic acids and derivatives	Carboxylic acids and derivatives	Amino acids, peptides, and analogues	Cysteine and derivatives	170009	173396	203306	204020	142983	269911	166245	147225	152507	149896	160144	164488	193938	156751	-0.3	0.058437	1.22794
Com_19434_pos	Prolylleucine	C11 H20 N2 O3	228.147	4.212	229.155	Organic acids and derivatives	Carboxylic acids and derivatives	Amino acids, peptides, and analogues	Dipeptides	1.63515e+07	9.77215e+06	2.31445e+07	1.16169e+07	1.01303e+07	1.51102e+07	1.887e+07	1.618e+07	2.5597e+07	2.16676e+07	1.8694e+07	1.61859e+07	1.43543e+07	1.95324e+07	0.44	0.049671	1.22116
Com_21264_pos	3-isopropoxy-4-morpholinocyclobut-3-ene-1,2-dione	C11 H15 N O4	225.1	4.991	226.107	_	_	_	_	1.94197e+08	2.90206e+08	1.94153e+08	2.05802e+08	4.17104e+08	1.87748e+08	1.7737e+08	1.69289e+08	1.06426e+08	2.2621e+08	163926682	1.74718e+08	2.48202e+08	1.69657e+08	-0.54	0.055551	1.22113
Com_2094_neg	Flavin mononucleotide (FMN)	C17 H21 N4 O9 P	418.15	5.211	455.098	Nucleosides, nucleotides, and analogues	Flavin nucleotides	Not available	Flavin nucleotides	1.74073e+07	3.28597e+07	4.36029e+07	2.73486e+07	2.48147e+07	7.82679e+07	3.17798e+07	383312	5.88598e+07	5.29105e+07	343425	424184	3.73835e+07	2.41168e+07	-0.63	0.089186	1.21932
Com_19254_pos	Pyridoxamine	C8 H12 N2 O2	168.09	4.899	169.097	Organoheterocyclic compounds	Pyridines and derivatives	Pyridoxamines	Pyridoxamine 5'-phosphates	2.29836e+07	2.62187e+07	1.63895e+07	2.67273e+07	2.55792e+07	1.41347e+07	2.16788e+07	2.68881e+07	4.06996e+07	3.8955e+07	3.21513e+07	2.59226e+07	2.20055e+07	3.10492e+07	0.49	0.042777	1.21848
Com_3381_neg	N-acetyl-D-glucosamine	C8 H15 N O6	221.09	1.365	220.082	Organic oxygen compounds	Organooxygen compounds	Carbohydrates and carbohydrate conjugates	Acylaminosugars	1.0392e+06	2.71046e+06	2.29429e+06	2.67691e+06	2.14649e+06	2.24101e+06	2.82441e+06	2.31544e+07	2.21361e+06	2.10059e+06	3.79216e+06	8.2764e+06	2.18473e+06	7.06027e+06	1.69	0.081951	1.21609
Com_25379_pos	L-Homocitrulline	C7 H15 N3 O3	189.111	1.38	190.119	Organic acids and derivatives	Carboxylic acids and derivatives	Amino acids, peptides, and analogues	L-alpha-amino acids	6.74064e+06	1.38457e+07	1.95185e+07	1.02126e+07	1.06231e+07	2.22188e+07	1.74577e+07	2.12376e+07	3.5126e+07	3.38306e+07	1.96476e+07	1.39973e+07	1.38599e+07	2.35495e+07	0.76	0.040632	1.21458
Com_8561_neg	Cer 25:0;2O/4:0	C29 H59 N O3	515.455	10.75	514.448	_	_	_	_	570820	245705	542313	1.35567e+06	387178	570248	2.77488e+06	560193	2.80373e+06	204945	3.34504e+06	3.48914e+06	611989	2.19632e+06	1.84	0.08622	1.21254
Com_219_neg	3-Indoxyl sulphate	C8 H7 N O4 S	213.009	5.184	212.002	Organic acids and derivatives	Organic sulfuric acids and derivatives	Arylsulfates	Arylsulfates	4.25024e+07	5.38882e+07	4.12275e+07	2.45092e+07	3.67297e+07	4.88858e+07	2.88827e+07	2.19496e+07	1.55546e+07	5.7762e+07	2.49736e+07	2.58261e+07	4.12905e+07	2.91581e+07	-0.5	0.082619	1.2123
Com_1329_neg	2-Hydroxyhippuric acid	C9 H9 N O4	195.053	5.081	194.045	Benzenoids	Benzene and substituted derivatives	Benzoic acids and derivatives	Hippuric acids	4.21583e+07	4.73787e+07	3.69435e+07	1.83243e+07	2.70754e+07	3.89479e+07	9.8091e+06	2.21549e+07	4.58076e+06	5.3719e+07	1.79728e+07	1.82715e+07	3.5138e+07	2.10847e+07	-0.73	0.073217	1.21182
Com_19221_pos	Isopropyl myristate	C17 H34 O2	287.282	7.675	288.289	Lipids and lipid-like molecules	Fatty Acyls	Fatty acid esters	Fatty acid esters	2.048e+07	1.31046e+07	13185199	1.46082e+07	1.30829e+07	1.37947e+07	1.50149e+07	1.67887e+07	1.60906e+07	1.79924e+07	1.79364e+07	2.05124e+07	1.47093e+07	1.73892e+07	0.24	0.061318	1.2114
Com_5938_neg	PC 15:0_16:0	C39 H78 N O8 P	765.555	10.745	764.547	_	_	_	_	849086	883074	806682	432203	615488	868994	823957	2.86204e+06	1.34291e+07	7.79639e+06	4.80934e+06	390676	742588	5.01858e+06	2.75	0.037866	1.21132
Com_7879_neg	PE 18:2_22:5	C45 H76 N O8 P	789.531	10.809	788.523	_	_	_	_	782545	2.67177e+06	743464	398332	1.88296e+06	800893	4.93074e+06	6.8786e+06	9.33682e+06	2.19028e+06	7.02502e+06	360059	1.21333e+06	5.12025e+06	2.07	0.052833	1.21011
Com_25959_pos	3-Methylhistidine	C7 H11 N3 O2	169.085	1.209	170.092	Organic acids and derivatives	Carboxylic acids and derivatives	Amino acids, peptides, and analogues	Histidine and derivatives	3.31618e+07	2.4222e+07	3.03181e+07	4.34994e+07	2.89428e+07	2.94361e+07	3.81446e+07	3.76154e+07	4.297e+07	3.30382e+07	3.30781e+07	3.97841e+07	3.15967e+07	3.74384e+07	0.24	0.070928	1.20896
Com_18868_pos	Stearoyl Ethanolamide	C20 H41 N O2	309.303	11.165	310.31	Organic nitrogen compounds	Organonitrogen compounds	Amines	N-acylethanolamines	9.12781e+06	1.25172e+07	9.69281e+06	9.33215e+06	1.24882e+07	1.04184e+07	1.18924e+07	1.44766e+07	9.63572e+06	2.25663e+07	1.52707e+07	1.35475e+07	1.05961e+07	1.45649e+07	0.45	0.048184	1.20813
Com_47026_pos	D-Homocysteine	C4 H9 N O2 S	135.035	1.692	136.042	Organic acids and derivatives	Carboxylic acids and derivatives	Amino acids, peptides, and analogues	D-alpha-amino acids	418586	504242	402763	579453	539592	423416	577513	565160	529050	510046	501306	572742	478009	542636	0.18	0.071902	1.20747
Com_19705_pos	13-HPODE	C18 H32 O4	312.23	6.991	313.237	Lipids and lipid-like molecules	Fatty Acyls	Lineolic acids and derivatives	Lineolic acids and derivatives	7.05514e+06	6.68942e+06	6.15217e+06	6.27846e+06	3.63313e+06	6.46293e+06	3.62188e+06	5.13249e+06	4.40037e+06	5.52199e+06	4.83065e+06	5.03816e+06	6.04521e+06	4.75759e+06	-0.34	0.080775	1.20741
Com_14741_pos	beta-Estradiol 17-Acetate	C20 H26 O3	314.188	6.447	315.195	_	_	_	_	3.95508e+06	2.75212e+06	3.09711e+06	2.97233e+06	1.68954e+06	3.40075e+06	1.06564e+06	2.42335e+06	1.26738e+06	2.88706e+06	2.28922e+06	2.33399e+06	2.97782e+06	2.04444e+06	-0.54	0.072959	1.20374
Com_11086_pos	4-Hydroxyisoleucine	C6 H13 N O3	147.089	8.716	148.097	Organic acids and derivatives	Carboxylic acids and derivatives	Amino acids, peptides, and analogues	Isoleucine and derivatives	316413	340241	160194	367315	334124	180181	160417	149365	210621	235578	192699	227607	283078	196048	-0.52	0.07405	1.19944
Com_2654_neg	Tyrosol	C8 H10 O2	138.067	5.191	137.06	Benzenoids	Phenols	Tyrosols and derivatives	Tyrosols	2.84704e+07	2.80619e+07	2.56988e+07	1.78423e+07	1.72131e+07	2.68763e+07	1.33743e+07	1.86282e+07	1.71872e+07	2.88417e+07	1.66731e+07	1.78446e+07	2.40271e+07	1.87582e+07	-0.35	0.098254	1.19749
Com_3855_neg	LPS 18:3	C24 H42 N O9 P	519.26	8.478	518.252	Lipids and lipid-like molecules	Glycerophospholipids	Glycerophosphoserines	Phosphatidylserines	5.55605e+06	1.22e+07	5.80998e+06	7.57926e+06	1.02171e+07	6.31271e+06	7.14691e+06	1.61331e+07	7.98416e+06	9.66979e+06	1.45557e+07	1.52719e+07	7.94585e+06	1.17936e+07	0.56	0.075678	1.19721
Com_12586_pos	Octanedioic acid	C8 H14 O4	174.089	5.413	175.097	Lipids and lipid-like molecules	Fatty Acyls	Fatty acids and conjugates	Medium-chain fatty acids	2.94958e+06	4.15518e+06	2.67279e+06	3.11288e+06	3.79391e+06	2.68938e+06	1.695e+06	2.85603e+06	2.44751e+06	2.6863e+06	3.15115e+06	2.55851e+06	3.22895e+06	2.56575e+06	-0.33	0.069468	1.19455
Com_2555_neg	13(S)-HOTrE	C18 H30 O3	294.219	7.789	293.212	Lipids and lipid-like molecules	Fatty Acyls	Lineolic acids and derivatives	Lineolic acids and derivatives	9.24594e+06	4.6275e+06	9.80402e+06	3.30008e+06	1.66458e+06	9.38481e+06	2.20853e+06	2.87179e+06	2.63179e+06	4.68525e+06	2.84119e+06	2.65714e+06	6.33782e+06	2.98262e+06	-1.08	0.08333	1.19436
Com_20093_pos	5alpha-Pregnan-3,20-dione	C21 H32 O2	316.24	6.136	317.247	Lipids and lipid-like molecules	Steroids and steroid derivatives	Pregnane steroids	Gluco/mineralocorticoids, progestogins and derivatives	799094	1.03833e+06	795608	907595	790769	791635	2.00684e+06	867597	1.11858e+06	1.1319e+06	944729	970320	853838	1.17333e+06	0.45	0.05836	1.19331
Com_12062_pos	Amoxicillin	C16 H19 N3 O5 S	365.102	3.693	366.109	Organoheterocyclic compounds	Lactams	Beta lactams	Penicillins	4.17952e+07	1.20583e+08	3.74357e+07	1.19602e+08	1.39369e+08	3.67858e+07	1.6283e+08	1.21592e+08	1.34559e+08	1.23813e+08	9.66293e+07	1.11962e+08	8.25951e+07	1.25231e+08	0.6	0.065064	1.192
Com_30617_pos	Stanozolol	C21 H32 N2 O	328.247	6.154	329.255	Lipids and lipid-like molecules	Steroids and steroid derivatives	Estrane steroids	Estrane steroids	523049	675473	517575	590427	514427	514990	1.30553e+06	564406	727678	736345	614584	631232	555990	763296	0.45	0.058986	1.19074
Com_11157_neg	LPG 22:4	C28 H49 O9 P	560.311	10.232	559.304	Lipids and lipid-like molecules	Glycerophospholipids	Glycerophosphoglycerols	Phosphatidylglycerols	741665	273415	603423	339094	196951	823198	267151	308064	238753	211889	264016	284678	496291	262425	-0.91	0.062857	1.19039
Com_12606_pos	PC 10:0_18:5	C36 H62 N O8 P	667.434	9.956	668.441	_	_	_	_	434119	263135	265050	319219	282879	190657	340939	340627	353570	459395	376767	342515	292510	368969	0.33	0.05784	1.18868
Com_37091_pos	2-mercapto-4-(2-thienyl)-5,6,7,8-tetrahydroquinoline-3-carbonitrile	C14 H12 N2 S2	272.041	1.602	273.048	_	_	_	_	3.1226e+06	6.5498e+06	2.9688e+06	9.43504e+06	2.68542e+07	3.09788e+06	8.23845e+06	5.92274e+07	7.44356e+06	3.58336e+06	5.28088e+07	5.57766e+07	8.67138e+06	3.11797e+07	1.84	0.10406	1.18759
Com_10628_neg	Cer 20:0;2O/12:0;O(FA 18:1)	C50 H97 N O5	791.738	10.761	790.731	_	_	_	_	330033	142060	313551	158366	115656	329702	146531	158850	127445	118494	137465	146108	231561	139149	-0.73	0.062217	1.18736
Com_33608_pos	Nicotinamide	C6 H6 N2 O	122.048	2.037	123.055	Organoheterocyclic compounds	Pyridines and derivatives	Pyridinecarboxylic acids and derivatives	Nicotinamides	11315609935	5707147468	10449583554	4790019881	4109182434	10455711989	2775190036	4942338522	5817274644	5613432410	4929176778	5100375728	7804542544	4862964686	-0.68	0.079697	1.18654
Com_19459_pos	upsilon-L-Glutamyl-L-glutamic acid	C10 H16 N2 O7	276.096	1.814	277.103	Organic acids and derivatives	Carboxylic acids and derivatives	Amino acids, peptides, and analogues	Glutamic acid and derivatives	4.01652e+06	1.46392e+07	3.67356e+06	1.98659e+07	2.57278e+07	4.05067e+06	4.23617e+07	1.25128e+07	8.63334e+07	5.95132e+07	1.24074e+07	1.26213e+07	1.19956e+07	3.7625e+07	1.64	0.051252	1.1843
Com_6631_neg	2,3-Dinor-8-epi-prostaglandin F2alpha	C18 H30 O5	326.209	6.576	325.202	Lipids and lipid-like molecules	Fatty Acyls	Eicosanoids	Prostaglandins and related compounds	4.41523e+06	3.0226e+06	4.22865e+06	3.41823e+06	1.58093e+06	4.51558e+06	1.04826e+06	2.74448e+06	1.93731e+06	2.97525e+06	2.59649e+06	2.35442e+06	3.5302e+06	2.27603e+06	-0.63	0.083076	1.18297
Com_12041_pos	Lysopc 20:4	C28 H50 N O7 P	543.333	9.207	544.341	Lipids and lipid-like molecules	Glycerophospholipids	Glycerophosphocholines	Phosphocholines	221883	154960	271050	60615.2	103061	475547	91109.4	86798.3	75973	93492.5	110821	110458	214519	94775.3	-1.17	0.070243	1.18231
Com_7046_neg	3-(3-Methoxyphenyl)propionic acid	C10 H12 O3	180.078	5.811	179.071	_	_	_	_	8.07871e+06	7.90378e+06	5.73415e+06	6.75793e+06	5.48699e+06	6.94941e+06	3.33911e+06	5.13301e+06	5.57003e+06	5.96497e+06	1.60422e+06	7.08989e+06	6.81849e+06	4.78354e+06	-0.51	0.083559	1.18196
Com_22461_neg	Methyl alpha-D-glucopyranoside	C7 H14 O6	194.079	5.372	193.071	_	_	_	_	1.22041e+06	819447	1.07241e+06	793107	248210	1.08536e+06	717509	263795	638080	515620	355616	413313	873159	483989	-0.85	0.088616	1.18057
Com_23618_pos	PC O-27:0	C35 H72 N O7 P	316.239	9.908	317.247	_	_	_	_	524656	556198	594292	432269	412958	439481	468819	453753	401003	418386	402629	416296	493309	426814	-0.2	0.068985	1.18
Com_21510_neg	11-keto Testosterone (CRM)	C19 H26 O3	348.192	6.574	347.185	_	_	_	_	721666	241401	675324	263610	273610	472525	195460	256224	222477	434897	236896	235369	441356	263554	-0.74	0.080956	1.17977
Com_12659_neg	PE 12:0_18:0	C35 H70 N O8 P	663.484	10.618	662.477	_	_	_	_	692858	594984	680105	697575	459099	653080	2.43909e+06	592858	1.48079e+06	843818	543263	1.18725e+06	629617	1.18118e+06	0.9	0.067924	1.17707
Com_24215_pos	Methyl dihydrojasmonate	C13 H22 O3	226.157	6.283	227.164	Lipids and lipid-like molecules	Fatty Acyls	Lineolic acids and derivatives	Jasmonic acids	4.33359e+06	4.77937e+06	3.42203e+06	4.5341e+06	1.01214e+07	3.91036e+06	1.04136e+06	1.98489e+06	5.66988e+06	3.59925e+06	3.32281e+06	3.24437e+06	5.18348e+06	3.14376e+06	-0.72	0.079891	1.17622
Com_8760_neg	Deoxyguanosine	C10 H13 N5 O4	267.097	4.349	266.089	Nucleosides, nucleotides, and analogues	Purine nucleotides	Purine deoxyribonucleotides	Purine 2'-deoxyribonucleoside monophosphates	1.54144e+06	2.04453e+06	2.12647e+06	2.18357e+06	1.75805e+06	1.6167e+06	1.74844e+06	6.22295e+06	1.34742e+06	2.43129e+06	4.26058e+06	4.5264e+06	1.87846e+06	3.42285e+06	0.86	0.093695	1.17426
Com_15782_neg	LPS 22:0	C28 H56 N O9 P	581.37	10.26	580.363	Lipids and lipid-like molecules	Glycerophospholipids	Glycerophosphoserines	Phosphatidylserines	956146	507158	953263	681252	329626	1.10828e+06	477118	538163	426689	383679	457067	528831	755954	468591	-0.68	0.066596	1.17414
Com_21113_pos	7-Methylguanosine	C11 H15 N5 O5	297.107	4.789	298.115	Nucleosides, nucleotides, and analogues	Purine nucleosides	Not available	Purine nucleosides	9.12269e+07	1.08012e+08	8.55688e+07	6.39977e+07	8.15512e+07	9.47195e+07	7.50496e+07	1.33638e+08	1.03832e+08	9.81745e+07	1.28837e+08	1.26277e+08	8.75127e+07	1.10968e+08	0.34	0.073221	1.17317
Com_1508_neg	D-Gluconic acid	C6 H12 O7	196.058	2.441	195.05	Organic oxygen compounds	Organooxygen compounds	Carbohydrates and carbohydrate conjugates	Gluconolactones	8.79602e+07	7.19126e+07	8.15579e+07	7.26923e+07	7.22375e+07	8.06093e+07	7.57472e+07	8.96487e+07	8.20186e+07	7.8974e+07	9.17116e+07	1.05315e+08	7.78283e+07	8.72358e+07	0.16	0.092873	1.17291
Com_6211_neg	Biopterin	C9 H11 N5 O3	237.086	6.038	236.078	Organoheterocyclic compounds	Pteridines and derivatives	Pterins and derivatives	Biopterins and derivatives	1.40523e+07	9.18496e+06	1.57252e+07	7.15282e+06	1.29001e+07	1.38678e+07	1.44961e+07	7.09545e+06	6.26313e+06	5.19813e+06	6.3797e+06	9.126e+06	1.21472e+07	8.09309e+06	-0.58	0.050182	1.17258
Com_17738_pos	2-[5-(2-hydroxypropyl)oxolan-2-yl]propanoic acid	C10 H18 O4	184.107	5.711	185.115	_	_	_	_	1.23366e+07	1.81868e+07	1.24097e+07	2.0283e+07	1.57922e+07	1.18111e+07	9.09452e+06	1.47533e+07	6.63444e+06	4.72212e+06	1.35682e+07	1.14749e+07	1.51366e+07	1.00413e+07	-0.59	0.045581	1.17167
Com_353_neg	Glucose 1-phosphate	C6 H13 O9 P	260.03	1.222	259.023	Organic oxygen compounds	Organooxygen compounds	Carbohydrates and carbohydrate conjugates	Monosaccharide phosphates	1.45717e+08	1.46199e+08	1.4143e+08	5.7607e+07	9.34069e+07	1.55526e+08	1.66054e+08	1.00503e+07	1.36457e+08	1.44373e+08	8.67084e+06	9.42923e+06	1.23314e+08	7.91724e+07	-0.63	0.10459	1.1715
Com_8598_neg	PE O-22:5_18:1	C45 H80 N O7 P	777.559	10.138	776.552	_	_	_	_	307956	3.37069e+06	280549	160022	5.12498e+06	328003	128582	150030	338793	357905	178948	134425	1.59537e+06	214780	-2.89	0.082529	1.17042
Com_4566_neg	Thymidine 5'-diphosphate	C10 H16 N2 O11 P2	402.025	3.102	401.018	Nucleosides, nucleotides, and analogues	Pyrimidine nucleotides	Pyrimidine deoxyribonucleotides	Pyrimidine 2'-deoxyribonucleoside diphosphates	1.95138e+07	1.73371e+07	2.00703e+07	1.52906e+07	1.31079e+07	2.09747e+07	1.05034e+07	1.77873e+07	1.22736e+07	9.26271e+06	1.54196e+07	1.61333e+07	1.77157e+07	1.35633e+07	-0.38	0.054786	1.16983
Com_8430_neg	2,3-Dinor-TXB2	C18 H30 O6	342.204	5.711	341.197	Organic acids and derivatives	Hydroxy acids and derivatives	Medium-chain hydroxy acids and derivatives	Medium-chain hydroxy acids and derivatives	5.28807e+06	1.10166e+07	5.24472e+06	4.80807e+06	6.60433e+06	4.94065e+06	3.24119e+06	5.2871e+06	3.2182e+06	4.72744e+06	4.24181e+06	5.93539e+06	6.31707e+06	4.44185e+06	-0.5	0.072644	1.16978
Com_15652_neg	LNAPE 18:2/N-22:6	C45 H74 N O8 P	787.5	10.786	786.493	_	_	_	_	699276	311904	664353	355946	245053	715671	346525	336572	280564	251065	291261	321746	498700	304622	-0.71	0.066609	1.16922
Com_10529_pos	D-(+)-Maltose	C12 H22 O11	364.098	3.493	365.106	Organic oxygen compounds	Organooxygen compounds	Carbohydrates and carbohydrate conjugates	O-glycosyl compounds	3.56739e+08	1056129476	3.26456e+08	1058375188	1166615917	3.2237e+08	1385977913	1048927106	1123407963	1054149004	8.04199e+08	9.77406e+08	7.14448e+08	1065677689	0.57	0.071938	1.1676
Com_35479_pos	N2,N2-Dimethylguanosine	C12 H17 N5 O5	311.123	4.951	312.13	Nucleosides, nucleotides, and analogues	Purine nucleosides	Not available	Purine nucleosides	2.22336e+07	2.26441e+07	2.04054e+07	1.48135e+07	1.55391e+07	2.09437e+07	17210610	3.02262e+07	1.85508e+07	2.94731e+07	2.87499e+07	3.0949e+07	1.94299e+07	2.58599e+07	0.41	0.067692	1.16742
Com_17856_neg	LPG 14:0	C20 H41 O9 P	456.249	8.515	455.242	Lipids and lipid-like molecules	Glycerophospholipids	Glycerophosphoglycerols	Phosphatidylglycerols	2.08334e+06	710634	2.28638e+06	464106	706172	2.22896e+06	292796	728565	418679	952745	671471	758636	1.41327e+06	637149	-1.14	0.077381	1.16713
Com_45020_pos	4-morpholino-3-nitrobenzene-1-sulfonamide	C10 H13 N3 O5 S	269.047	5.005	270.054	_	_	_	_	1.09978e+06	911249	1.06053e+06	1.1858e+06	1.17527e+06	1.11674e+06	1.47505e+06	1.11511e+06	1.11021e+06	1.21895e+06	1.12471e+06	1.30376e+06	1.09156e+06	1.22463e+06	0.16	0.091224	1.16617
Com_7_neg	Creatine phosphate	C4 H10 N3 O5 P	211.036	1.544	421.066	Organic acids and derivatives	Carboxylic acids and derivatives	Amino acids, peptides, and analogues	Alpha amino acids and derivatives	9004163574	10440866747	9358928631	12049653950	9676259667	10090656542	10782668310	13387034771	9143702452	10631821023	16690068280	12934407078	10103421519	12261616986	0.27	0.093347	1.16603
Com_9033_neg	Glu-Glu	C10 H16 N2 O7	276.096	1.819	275.089	Organic acids and derivatives	Carboxylic acids and derivatives	Amino acids, peptides, and analogues	Dipeptides	641770	2.03544e+06	376891	2.37132e+06	2.81211e+06	271417	4.35101e+06	1.79837e+06	8.53209e+06	4.97717e+06	1.35982e+06	1.47496e+06	1.41816e+06	3.7489e+06	1.4	0.059043	1.16525
Com_11157_pos	Corticosterone	C21 H30 O4	346.214	6.242	347.221	Lipids and lipid-like molecules	Steroids and steroid derivatives	Hydroxysteroids	21-hydroxysteroids	7.71711e+06	6.48437e+06	6.86636e+06	1.41081e+06	473229	7.62355e+06	4.02393e+06	722328	1.68381e+06	1.03134e+06	854389	799127	5.09591e+06	1.51915e+06	-1.74	0.08773	1.1652
Com_16593_pos	1-Palmitoyl-Sn-Glycero-3-Phosphocholine	C24 H50 N O7 P	495.331	9.996	496.338	Lipids and lipid-like molecules	Glycerophospholipids	Glycerophosphocholines	1-acyl-sn-glycero-3-phosphocholines	5.48979e+06	1.93111e+06	6.10919e+06	683041	1.58899e+06	3.24692e+06	892394	1.74433e+06	982730	1.45327e+06	882679	1.52446e+06	3.17484e+06	1.24664e+06	-1.34	0.072814	1.16512
Com_21668_pos	7-Methylguanine	C6 H7 N5 O	165.065	2.196	166.072	Organoheterocyclic compounds	Imidazopyrimidines	Purines and purine derivatives	Hypoxanthines	4.68039e+07	5.30196e+07	4.41445e+07	4.14513e+07	4.62172e+07	4.69318e+07	4.79734e+07	5.22875e+07	6.64485e+07	7.349e+07	5.09823e+07	4.8789e+07	4.6428e+07	5.66618e+07	0.28	0.040769	1.16399
Com_25630_pos	PB-22 N-(4-Hydroxypentyl)-3-carboxyindole metabolite	C14 H17 N O3	247.121	4.972	248.128	Organoheterocyclic compounds	Indoles and derivatives	Indolecarboxylic acids and derivatives	Indolecarboxylic acids and derivatives	9.73302e+06	6.55954e+06	9.34091e+06	5.2578e+06	6.81141e+06	9.00119e+06	6.13858e+06	1.27131e+07	9.03665e+06	1.25124e+07	1.13718e+07	1.24562e+07	7.78398e+06	1.07048e+07	0.45	0.070774	1.16395
Com_43573_pos	MGMG (18:2)	C27 H48 O9	516.328	5.123	259.171	_	_	_	_	2.52952e+06	2.05568e+06	2.17095e+06	3.35065e+06	1.42742e+06	2.79222e+06	2.2203e+06	1.23891e+06	2.77102e+06	2.01391e+06	880040	981062	2.38774e+06	1.68421e+06	-0.5	0.10459	1.16365
Com_12699_neg	PE 16:1_18:3	C39 H70 N O8 P	711.485	10.37	710.478	_	_	_	_	348791	268308	331962	1.29607e+06	250898	347133	1.42731e+06	354841	1.45569e+06	1.972e+06	303917	1.64264e+06	473860	1.19273e+06	1.33	0.060144	1.16323
Com_14213_pos	APK	C14 H26 N4 O4	314.196	4.72	315.203	_	_	_	_	599018	371672	512537	370767	334248	759587	443972	292672	363376	352959	321877	370329	491305	357531	-0.45	0.0796	1.16236
Com_12519_pos	6-Aminonicotinamide	C6 H7 N3 O	137.059	2.429	138.066	Organoheterocyclic compounds	Pyridines and derivatives	Pyridinecarboxylic acids and derivatives	Nicotinamides	129608	171928	118980	144051	136793	145651	125461	106805	152519	140651	105643	108237	141169	123219	-0.19	0.11831	1.16141
Com_499_neg	Uridine	C9 H12 N2 O6	244.069	2.509	243.062	Nucleosides, nucleotides, and analogues	Pyrimidine nucleosides	Not available	Pyrimidine nucleosides	2.46535e+08	1.35784e+08	239091419	1.96047e+08	1.99713e+08	2.36851e+08	2.07515e+08	1.70482e+08	1.16416e+08	1.16738e+08	156920035	1.67673e+08	2.09004e+08	1.55957e+08	-0.42	0.047647	1.16111
Com_4751_neg	Methyl EudesMate	C11 H14 O5	226.084	5.121	225.076	Benzenoids	Benzene and substituted derivatives	Benzoic acids and derivatives	Gallic acid and derivatives	1.02872e+07	2.5288e+07	7.95816e+06	1.16468e+07	1.04075e+07	1.38805e+07	6.7455e+06	8.5916e+06	9.95827e+06	1.23198e+07	8.16868e+06	8.97453e+06	13244695	9.1264e+06	-0.53	0.11198	1.15996
Com_11024_pos	JWH 018 N-(4,5-epoxypentyl) analog	C24 H21 N O2	355.163	4.855	356.17	Organoheterocyclic compounds	Indoles and derivatives	Naphthoylindoles	Naphthoylindoles	2.94606e+06	2.15572e+06	2.34543e+06	513231	4.19199e+06	2.79552e+06	2.2001e+06	4.207e+06	4.6207e+06	6.59346e+06	4.57034e+06	4.15846e+06	2.49133e+06	4.39168e+06	0.81	0.067174	1.15917
Com_3684_neg	PC 8:0_16:0	C32 H64 N O8 P	667.444	8.4	666.437	_	_	_	_	625182	1.13324e+06	6.74297e+06	5.27003e+06	1.16743e+06	6.15153e+06	1.11797e+06	1.14062e+06	840638	693339	1.03681e+06	1.09057e+06	3.51506e+06	986658	-1.83	0.066295	1.15569
Com_17868_pos	EKK	C17 H33 N5 O6	403.243	4.717	202.629	_	_	_	_	2.26428e+06	2.23327e+06	1.96975e+06	4.90498e+06	4.25596e+06	2.1929e+06	6.59438e+06	4.20479e+06	6.51228e+06	2.15641e+06	4.06973e+06	3.67879e+06	2.97019e+06	4.53606e+06	0.61	0.098175	1.15502
Com_4243_neg	Lysope 18:1	C23 H46 N O7 P	479.303	9.245	478.296	Lipids and lipid-like molecules	Glycerophospholipids	Glycerophosphoethanolamines	1-acyl-sn-glycero-3-phosphoethanolamines	3.14313e+07	1.21729e+07	2.77238e+07	5.65474e+06	8.92087e+06	2.84834e+07	7.00859e+06	1.06509e+07	5.9164e+06	9.59836e+06	9.53486e+06	9.76759e+06	1.90645e+07	8.74611e+06	-1.12	0.076585	1.15413
Com_21228_pos	N1-{3-[3-(2,6-dichlorophenyl)isoxazol-5-yl]phenyl}acetamide	C17 H12 Cl2 N2 O2	346.024	1.721	347.031	_	_	_	_	677016	674267	611679	689166	650547	561379	789023	792347	645303	668525	630454	735546	644009	710200	0.14	0.095937	1.15118
Com_10514_pos	Linolelaidic Acid (C18:2N6T)	C18 H32 O2	280.24	7.094	281.247	_	_	_	_	193352	490549	177962	171033	178946	203333	243372	614663	194706	230681	610270	572949	235862	411107	0.8	0.092441	1.1506
Com_1262_neg	1-Methyluric acid	C6 H6 N4 O3	182.043	4.736	181.036	Organoheterocyclic compounds	Imidazopyrimidines	Purines and purine derivatives	Xanthines	4.30276e+07	5.84789e+07	3.86154e+07	1.78258e+07	5.74003e+07	4.52063e+07	2.6444e+07	1.93572e+07	1.22583e+07	5.94044e+07	2.19938e+07	2.60333e+07	4.34257e+07	2.75818e+07	-0.65	0.095786	1.14605
Com_28976_pos	7-(2-thienyl)-5-(trifluoromethyl)[1,2,4]triazolo[1,5-a]pyrimidine	C10 H5 F3 N4 S	540.041	1.233	271.028	_	_	_	_	1.69485e+06	1.04684e+06	1.34405e+06	1.56797e+06	1.81143e+06	1.32556e+06	1.55924e+06	1.94864e+06	1.84942e+06	2.52128e+06	1.5231e+06	1.64125e+06	1.46512e+06	1.84049e+06	0.32	0.068635	1.14294
Com_20726_pos	DKK	C16 H31 N5 O6	742.422	4.728	372.218	_	_	_	_	355284	229938	346444	229378	206785	406238	244814	181064	220381	218361	260775	224980	295678	225063	-0.39	0.082691	1.1418
Com_24197_neg	Deoxyribose 5-Phosphate	C5 H11 O7 P	214.024	10.22	213.017	_	_	_	_	392933	211748	504188	276376	232671	451248	288677	238582	185231	209113	204469	285244	344861	235219	-0.55	0.065775	1.14143
Com_30495_pos	Boldione	C19 H24 O2	284.178	6.132	285.185	Lipids and lipid-like molecules	Steroids and steroid derivatives	Androstane steroids	Androgens and derivatives	778063	1.0048e+06	769920	878292	765237	766075	1.94204e+06	797969	1.08246e+06	1.09535e+06	914226	938991	827065	1.12851e+06	0.44	0.072042	1.1406
Com_30721_pos	1-[4-mercapto-2-(2-methoxyphenyl)-6-methylpyrimidin-5-yl]ethan-1-one	C14 H14 N2 O2 S	274.077	6.137	275.084	_	_	_	_	536805	693238	531187	605955	527956	528534	1.33986e+06	550539	746817	755711	630748	647833	570613	778585	0.44	0.072042	1.1406
Com_15504_pos	Isoquinoline	C9 H7 N	129.058	5.962	130.065	Organoheterocyclic compounds	Isoquinolines and derivatives	Not available	Isoquinolines and derivatives	1.28167e+08	1.00716e+08	1.18415e+08	2.31882e+08	2.34018e+08	1.19175e+08	4.45742e+07	1.13156e+08	1.67658e+08	8.51596e+07	9.07314e+07	9.78123e+07	1.55395e+08	9.98487e+07	-0.63	0.077414	1.14024
Com_31988_neg	Argininosuccinic acid	C10 H18 N4 O6	290.127	5.599	289.12	Organic acids and derivatives	Carboxylic acids and derivatives	Amino acids, peptides, and analogues	Aspartic acid and derivatives	496353	260243	283136	264723	146193	317859	176113	276509	218189	172455	191561	170897	294751	200954	-0.55	0.088555	1.13907
Com_40704_pos	L-Methionine sulfone	C5 H11 N O4 S	181.041	1.359	182.048	_	_	_	_	3.0464e+07	9.51716e+06	2.97387e+07	4.42112e+07	1.99248e+07	2.84457e+07	2.98705e+07	3.89518e+07	4.59324e+07	3.51679e+07	3.69074e+07	3.82978e+07	2.70503e+07	3.75213e+07	0.47	0.090162	1.13692
Com_24697_neg	PE 18:1_20:6;O	C43 H72 N O9 P	777.497	10.203	776.49	_	_	_	_	237541	128009	227763	158759	92209.4	272794	125076	144231	111781	99203.2	123608	133282	186179	122863	-0.59	0.076207	1.13504
Com_23005_pos	4-phenyl-6-(2-thienyl)-2,3,4,5-tetrahydropyridazin-3-one	C14 H12 N2 O S	117.043	1.394	257.075	_	_	_	_	3.30284e+06	5.26478e+06	4.54753e+06	1.73592e+07	3.62562e+07	3.99838e+06	9.30511e+06	8.82778e+07	9.26772e+06	3.8074e+06	7.70147e+07	9.32763e+07	1.17882e+07	4.68249e+07	1.98	0.12904	1.13431
Com_15057_pos	5 methyl THF	C20 H25 N7 O6	459.185	5.078	460.193	Hydrocarbons	Unsaturated hydrocarbons	Branched unsaturated hydrocarbons	Branched unsaturated hydrocarbons	750248	1.34947e+06	692841	686413	925048	711088	892523	1.15603e+06	1.24106e+06	938311	911210	1.29602e+06	852517	1.07253e+06	0.33	0.0792	1.13377
Com_30686_pos	Stiripentol	C14 H18 O3	216.115	6.146	217.122	_	_	_	_	453475	585624	448729	511890	445999	446488	1.13187e+06	460160	630885	638399	532834	547267	482034	656903	0.44	0.075099	1.12981
Com_13912_neg	Mag (18:1)	C21 H40 O4	356.292	10.675	355.285	Lipids and lipid-like molecules	Fatty Acyls	Lineolic acids and derivatives	Lineolic acids and derivatives	1.04009e+06	1.3279e+06	1.19259e+06	1.14352e+06	835086	1.1531e+06	1.22758e+06	784592	956021	880687	1.03109e+06	719801	1.11538e+06	933295	-0.25	0.10053	1.12873
Com_32364_pos	15-Deoxy-delta12,14-prostaglandin J2-2-glycerol ester	C23 H34 O5	412.23	8.851	413.238	Lipids and lipid-like molecules	Fatty Acyls	Eicosanoids	Prostaglandins and related compounds	2.0705e+07	1.73487e+07	1.52972e+07	2.10168e+07	1.03913e+07	1.72241e+07	1.7924e+07	1.12212e+07	1.52161e+07	1.08421e+07	1.18916e+07	1.18382e+07	1.69972e+07	1.31556e+07	-0.36	0.092555	1.12868
Com_7556_neg	Kinetin	C10 H9 N5 O	215.08	5.556	429.154	Organoheterocyclic compounds	Imidazopyrimidines	Purines and purine derivatives	6-alkylaminopurines	6.22469e+06	6.40103e+06	6.07228e+06	5.24152e+06	5.9549e+06	6.19552e+06	5.94901e+06	1.22975e+07	9.52471e+06	3.77882e+06	1.10948e+07	1.12411e+07	6.01499e+06	8.981e+06	0.57	0.12145	1.12826
Com_1462_neg	Phenobarbital	C12 H12 N2 O3	232.085	5.46	231.077	Organoheterocyclic compounds	Diazines	Pyrimidines and pyrimidine derivatives	Barbituric acid derivatives	1.75274e+07	1.38285e+07	1.69171e+07	1.012e+07	7.58775e+06	1.76232e+07	3.24998e+06	1.19085e+07	4.55695e+06	1.3051e+07	9.96338e+06	1.12337e+07	1.3934e+07	8.99392e+06	-0.63	0.093992	1.12823
Com_12122_pos	Monoolein	C21 H40 O4	356.292	10.061	357.3	Lipids and lipid-like molecules	Glycerolipids	Monoradylglycerols	1-monoacylglycerols	1.89234e+06	728374	1.13859e+06	1.81299e+06	1.04558e+06	5.6451e+06	1.79856e+06	663192	693215	677183	806767	794648	2.04383e+06	905595	-1.17	0.08102	1.1269
Com_10638_pos	o-Cresol	C7 H8 O	108.058	4.972	109.065	Benzenoids	Phenols	Cresols	Ortho cresols	6.38433e+07	3.31701e+07	6.22436e+07	3.50574e+07	2.92511e+07	6.17654e+07	3.36343e+07	3.813e+07	2.12753e+07	2.22996e+07	3.45981e+07	3.94147e+07	4.75551e+07	3.15586e+07	-0.59	0.06537	1.12258
Com_21077_neg	(2-anilino-4-methyl-1,3-thiazol-5-yl)(4-methoxyphenyl)methanone	C18 H16 N2 O2 S	324.096	4.952	323.089	_	_	_	_	181884	162437	192654	149665	215098	179282	195911	239405	165159	190440	262609	203250	180170	209462	0.21	0.11968	1.12242
Com_20686_pos	5-(6-hydroxy-6-methyloctyl)-2,5-dihydrofuran-2-one	C13 H22 O3	208.146	6.256	209.154	_	_	_	_	2.19786e+06	2.63673e+06	2.16325e+06	2.95854e+06	2.48101e+06	2.49978e+06	2.92458e+06	2.60865e+06	2.67395e+06	2.80617e+06	2.7839e+06	2.63882e+06	2.48953e+06	2.73935e+06	0.13	0.076353	1.12239
Com_10329_pos	Lysopc 16:2 (2N Isomer)	C24 H46 N O7 P	491.301	9.112	492.308	_	_	_	_	261688	476436	300807	207682	423950	345237	369388	424519	425831	601563	366183	466812	335967	442383	0.39	0.067875	1.12234
Com_14069_pos	Asp-Phe	C13 H16 N2 O5	280.107	6.386	281.114	Organic acids and derivatives	Carboxylic acids and derivatives	Amino acids, peptides, and analogues	Peptides	3.72356e+06	2.23396e+07	3.36456e+06	1.29804e+07	8.45437e+06	3.36819e+06	9.18494e+06	638740	9.63337e+06	6.00533e+06	546204	561561	9.03845e+06	4.42836e+06	-1.02	0.12071	1.12205
Com_21616_neg	18-beta-Glycyrrhetinic acid	C30 H46 O4	470.34	8.964	469.332	Lipids and lipid-like molecules	Prenol lipids	Triterpenoids	Triterpenoids	574440	255728	593945	447843	189240	811445	116387	435254	119776	252305	342604	283699	478773	258338	-0.89	0.081858	1.12199
Com_12187_neg	11-Epiprostaglandin E1	C20 H34 O5	336.228	8.597	335.22	Lipids and lipid-like molecules	Fatty Acyls	Eicosanoids	Prostaglandins and related compounds	2.36969e+06	1.06645e+06	2.51598e+06	1.02671e+06	642786	2.73074e+06	710484	1.16467e+06	660186	701459	1.15364e+06	1.08945e+06	1.72539e+06	913315	-0.91	0.079129	1.12135
Com_10872_neg	Neopterin	C9 H11 N5 O4	253.081	6.097	252.073	Organoheterocyclic compounds	Pteridines and derivatives	Pterins and derivatives	Biopterins and derivatives	6.28584e+06	2.29655e+06	7.65374e+06	3.21019e+06	2.80294e+06	6.33655e+06	2.83624e+06	3.55061e+06	2.35924e+06	2.49178e+06	2.89433e+06	2.82328e+06	4.7643e+06	2.82591e+06	-0.75	0.074915	1.12133
Com_11712_pos	Thromboxane B1	C20 H36 O6	394.233	6.369	395.24	_	_	_	_	5.52439e+06	3.30104e+06	2.65498e+06	3.44694e+06	2.41314e+06	2.32881e+06	1.60813e+06	2.03894e+06	2.01157e+06	5.05295e+06	1.89383e+06	1.78321e+06	3.27822e+06	2.39811e+06	-0.45	0.13133	1.11627
Com_24124_pos	Diflorasone	C22 H28 F2 O5	410.192	5.905	411.199	Lipids and lipid-like molecules	Steroids and steroid derivatives	Hydroxysteroids	21-hydroxysteroids	2.15989e+06	1.85113e+06	1.82191e+06	1.27131e+06	845645	1.76469e+06	1.64305e+06	780462	767860	2.18495e+06	844451	685794	1.6191e+06	1.1511e+06	-0.49	0.12708	1.11594
Com_13640_neg	PE O-19:1_18:2	C42 H80 N O7 P	741.565	10.332	740.558	_	_	_	_	701491	485107	727695	529784	428790	815068	520409	1.05167e+06	1.65466e+06	1.18521e+06	1.07251e+06	561864	614656	1.00772e+06	0.71	0.063949	1.11449
Com_25900_pos	Palmitoleic Acid	C16 H30 O2	276.209	7.93	277.216	Lipids and lipid-like molecules	Fatty Acyls	Fatty acids and conjugates	Long-chain fatty acids	5.90366e+06	5.02417e+06	5.50293e+06	5.79728e+06	2.63505e+06	5.46407e+06	3.37788e+06	3.40265e+06	4.73573e+06	4.81006e+06	3.22866e+06	3.79464e+06	5.05453e+06	3.8916e+06	-0.37	0.12713	1.11193
Com_6062_neg	PA 10:0_16:0	C29 H57 O8 P	564.379	10.205	563.372	_	_	_	_	1.50375e+06	709203	1.36993e+06	1.56217e+06	521779	1.60164e+06	9.44706e+06	732599	9.26165e+06	2.92912e+06	651360	9.54383e+06	1.21141e+06	5.4276e+06	2.16	0.08467	1.11149
Com_25798_pos	5,6-dimethyl-4-oxo-4H-pyran-2-carboxylic acid	C8 H8 O4	168.04	5.442	169.047	_	_	_	_	1.12496e+07	1.6006e+07	1.12611e+07	21492507	1.55045e+07	1.09566e+07	6.72398e+06	1.22378e+07	1.12699e+07	8.2541e+06	1.25116e+07	1.25899e+07	1.44117e+07	1.05979e+07	-0.44	0.078391	1.11035
Com_3417_neg	PS 17:0_18:1	C41 H78 N O10 P	775.538	10.568	774.531	_	_	_	_	1.71672e+07	1.55952e+06	1.79466e+06	1.42263e+06	1.20335e+06	1.84581e+06	9.16024e+06	6.28487e+06	7.90943e+06	1.23592e+06	6.10709e+06	8.96938e+06	4.16553e+06	6.61116e+06	0.66	0.11386	1.10808
Com_3959_neg	PC O-18:1_16:0	C42 H84 N O7 P	791.602	10.966	790.595	_	_	_	_	2.76049e+06	1.23129e+06	2.62263e+06	1.40515e+06	967383	2.82522e+06	1.36796e+06	1.32867e+06	1.31323e+06	1.05851e+06	1.1498e+06	1.27014e+06	1.96869e+06	1.24805e+06	-0.65	0.089264	1.10772
Com_5135_neg	LPS 22:5	C28 H46 N O9 P	571.291	9.469	570.284	Lipids and lipid-like molecules	Glycerophospholipids	Glycerophosphoserines	Phosphatidylserines	3.13569e+06	7.10871e+06	2.94001e+06	3.82319e+06	4.15877e+06	3.24303e+06	4.03471e+06	7.83757e+06	3.88425e+06	3.89249e+06	7.50755e+06	7.64322e+06	4.06823e+06	5.79997e+06	0.51	0.11065	1.1054
Com_14119_pos	1,3-Dimethyluric Acid	C7 H8 N4 O3	196.059	8.237	197.066	Organoheterocyclic compounds	Imidazopyrimidines	Purines and purine derivatives	Xanthines	1.73092e+06	1.30696e+06	1.61408e+06	1.73821e+06	1.82967e+06	1.52719e+06	1.89791e+06	2.12021e+06	1.25192e+06	2.24377e+06	2.40118e+06	1.99067e+06	1.62451e+06	1.98428e+06	0.28	0.11231	1.10226
Com_24153_neg	PAF C-16	C26 H54 N O7 P	523.364	10.915	522.357	_	_	_	_	587524	487160	327523	154399	362324	463014	285905	235222	162988	231547	238124	343198	396991	249497	-0.67	0.089555	1.09649
Com_14385_pos	9-HOTrE	C18 H30 O3	294.219	8.776	317.209	Lipids and lipid-like molecules	Fatty Acyls	Lineolic acids and derivatives	Lineolic acids and derivatives	688635	401686	407041	370115	509938	425994	405824	330797	460886	361824	321636	384466	467235	377572	-0.3	0.097268	1.09462
Com_34135_pos	PC O-10:0	C18 H38 N O7 P	411.238	6.59	412.245	_	_	_	_	6.9672e+06	3.51379e+06	6.30191e+06	2.6714e+06	4.08891e+06	6.53911e+06	1.41297e+06	4.29262e+06	2.0111e+06	3.99369e+06	3.53193e+06	4.15657e+06	5.01372e+06	3.23315e+06	-0.63	0.095757	1.08998
Com_36038_pos	N-Acetylornithine	C7 H14 N2 O3	174.1	1.38	175.108	Organic acids and derivatives	Carboxylic acids and derivatives	Amino acids, peptides, and analogues	N-acyl-alpha amino acids	8.63637e+07	8.35337e+07	7.9533e+07	8.88146e+07	8.50175e+07	8.30994e+07	9.36946e+07	9.1042e+07	1.77302e+08	1.25598e+08	8.92236e+07	8.87215e+07	8.43937e+07	1.1093e+08	0.39	0.065906	1.08965
Com_1599_neg	Cer 12:0;2O/18:0	C30 H61 N O3	529.471	11.528	528.464	_	_	_	_	372522	304157	1.90609e+06	1.96093e+07	5.03726e+06	1.80489e+06	2.82112e+07	4.01653e+06	4.01842e+07	295144	1.56333e+07	2.76043e+07	4.83904e+06	1.93241e+07	1.99	0.139	1.08875
Com_21856_neg	Prostaglandin B2	C20 H30 O4	334.215	7.348	333.208	Lipids and lipid-like molecules	Fatty Acyls	Eicosanoids	Prostaglandins and related compounds	1.27082e+06	1.07171e+06	1.24196e+06	1.01056e+06	486952	1.28497e+06	369602	909803	503308	896061	839641	870084	1.06116e+06	731417	-0.53	0.11253	1.08433
Com_6117_neg	PA 16:0_18:2	C37 H69 O8 P	672.474	10.692	671.467	_	_	_	_	1.82636e+06	1.17503e+06	1.73515e+06	1.0719e+06	906672	1.86918e+06	1.08676e+06	1.17083e+06	1.01066e+06	931219	1.07289e+06	1.19405e+06	1.43071e+06	1.07773e+06	-0.4	0.09297	1.08419
Com_945_neg	(2S)-4-Oxo-2-phenyl-3,4-dihydro-2H-chromen-7-yl beta-D-glucopyranoside	C21 H22 O8	448.142	6.732	447.135	_	_	_	_	1.57958e+06	2.26401e+06	1.50974e+06	1.09016e+06	1.37122e+06	1.63144e+06	1.33677e+06	1.36561e+06	958021	1.63795e+06	1.11151e+06	1.20149e+06	1.57436e+06	1.26856e+06	-0.31	0.12612	1.08418
Com_6851_neg	Ureidosuccinic acid	C5 H8 N2 O5	176.043	1.504	175.035	Organic acids and derivatives	Carboxylic acids and derivatives	Amino acids, peptides, and analogues	Aspartic acid and derivatives	2.1137e+06	1.75955e+06	2.66627e+06	1.14427e+06	993124	2.84025e+06	1.04408e+06	3.50131e+06	3.1259e+06	3.68944e+06	7.43272e+06	3.4524e+06	1.91953e+06	3.70764e+06	0.94	0.090664	1.08268
Com_14469_neg	(+-)18-HEPE	C20 H30 O3	318.22	7.615	317.212	_	_	_	_	2.43309e+06	1.49372e+06	2.28724e+06	1.14419e+06	450662	2.76969e+06	413111	1.28798e+06	618658	900804	1.05285e+06	1.16147e+06	1.7631e+06	905812	-0.96	0.10765	1.08173
Com_1299_neg	PE O-18:2_18:2	C41 H76 N O7 P	725.538	10.627	724.53	_	_	_	_	8.93913e+07	1.00856e+06	1.15285e+06	1.7838e+07	778220	1.10704e+06	3.53766e+07	3.40221e+07	3.08815e+07	799290	3.32745e+07	4.08199e+07	1.8546e+07	2.91956e+07	0.65	0.12972	1.07959
Com_7193_neg	15(S)-HpETE	C20 H32 O4	336.228	7.167	381.226	Lipids and lipid-like molecules	Fatty Acyls	Eicosanoids	Hydroperoxyeicosatetraenoic acids	2.85521e+06	3.5839e+06	1.59437e+06	3.10214e+06	929537	2.97921e+06	1.398e+06	2.0716e+06	1.08549e+06	1.90749e+06	1.07329e+06	1.87225e+06	2.50739e+06	1.56802e+06	-0.67	0.12473	1.07832
Com_18125_pos	6,7,8-trimethoxy-2-(2-phenoxy-3-pyridyl)-4H-3,1-benzoxazin-4-one	C22 H18 N2 O6	444.077	8.716	445.084	_	_	_	_	3.22134e+06	3.80225e+06	2.98585e+06	1.84659e+06	6.5536e+06	3.37201e+06	4.03275e+06	4.23141e+06	4.2112e+06	4.74258e+06	4.39417e+06	6.52127e+06	3.63027e+06	4.6889e+06	0.36	0.11588	1.07542
Com_18094_pos	L-Tyrosinemethylester	C10 H13 N O3	195.089	6.874	196.097	_	_	_	_	9.19023e+06	1.22101e+07	6.96005e+06	2.73901e+06	1.61272e+06	7.94823e+06	1.91297e+06	1.83737e+06	1.22807e+07	1.91544e+06	1.70988e+06	2.39805e+06	6.77673e+06	3.67573e+06	-0.88	0.13208	1.07515
Com_14486_pos	Boc-beta-cyano-L-alanine	C9 H14 N2 O4	214.095	2.395	232.129	Organic acids and derivatives	Carboxylic acids and derivatives	Amino acids, peptides, and analogues	Alpha amino acids and derivatives	3.00282e+07	4.69677e+07	3.03237e+07	1.80532e+07	8.22106e+06	2.84062e+07	4.27539e+07	6.63809e+07	1.50273e+07	4.65242e+07	5.5553e+07	5.75532e+07	2.7e+07	4.72988e+07	0.8	0.10216	1.07371
Com_1580_neg	1-(4-methylphenyl)-3-(2-pyridylthio)pyrrolidine-2,5-dione	C16 H14 N2 O2 S	299.077	2.116	298.07	_	_	_	_	7.29265e+07	2.85664e+07	6.41093e+07	2.30747e+07	2.63747e+07	7.74085e+07	3.51887e+07	1.98206e+07	5.67555e+07	2.65811e+07	1.6087e+07	1.77113e+07	4.87433e+07	2.86907e+07	-0.76	0.12358	1.07343
Com_10966_pos	Lysopc 14:0	C22 H46 N O7 P	467.301	9.688	468.308	Lipids and lipid-like molecules	Glycerophospholipids	Glycerophosphocholines	1-acyl-sn-glycero-3-phosphocholines	614365	430446	310834	246422	235469	442992	486684	772606	209411	778992	743337	789366	380088	630066	0.72	0.10439	1.07176
Com_13062_pos	1-Palmitoylglycerol	C19 H38 O4	330.277	9.827	313.273	Lipids and lipid-like molecules	Glycerolipids	Monoradylglycerols	1-monoacylglycerols	3.73984e+07	2.36401e+07	4.01153e+07	2.92904e+07	3.16928e+07	3.08352e+07	3.32535e+07	1.62494e+07	1.98261e+07	3.44301e+07	2.68634e+07	2.29423e+07	3.2162e+07	2.55941e+07	-0.32	0.11104	1.07139
Com_23223_pos	DL-Arginine	C6 H14 N4 O2	174.112	1.325	175.119	Organic acids and derivatives	Carboxylic acids and derivatives	Amino acids, peptides, and analogues	Arginine and derivatives	1.09587e+08	1.31972e+08	6.09871e+07	3.63732e+08	246070462	1.07021e+08	2.75817e+08	2.53533e+08	2.17456e+08	136508810	250879484	2.67527e+08	1.69895e+08	2.3362e+08	0.45	0.12972	1.07074
Com_16315_neg	7-Hydroxy-4-chromone	C9 H6 O3	162.031	5.128	161.024	Organoheterocyclic compounds	Benzopyrans	1-benzopyrans	Chromones	601922	734262	530823	899733	1.15283e+06	725485	3.22195e+06	868993	1.06239e+06	1.36033e+06	749386	846107	774175	1.35153e+06	0.8	0.10165	1.07006
Com_21285_neg	LPC 20:5	C28 H48 N O7 P	587.323	8.5	586.316	Lipids and lipid-like molecules	Glycerophospholipids	Glycerophosphocholines	Phosphocholines	1.90104e+06	766053	1.86452e+06	243408	526323	2.11046e+06	402101	596570	334939	493530	584689	590538	1.2353e+06	500395	-1.3	0.10326	1.0694
Com_4014_neg	PE O-18:1_18:1	C41 H80 N O7 P	729.568	11.366	728.561	_	_	_	_	961925	598495	8.35797e+06	642650	567690	1.46025e+07	1.05844e+07	710417	1.1971e+07	8.07263e+06	1.11638e+07	1.14126e+07	4.28854e+06	8.98582e+06	1.06	0.098791	1.0687
Com_13338_pos	3-[(4-chlorophenyl)thio]-1-phenylprop-2-en-1-one	C15 H11 Cl O S	296.004	10.661	297.012	_	_	_	_	155459	81017.8	86198	89789.4	78031.8	55346.3	111752	120889	106178	112471	110246	102775	90973.7	110718	0.28	0.10749	1.06789
Com_25275_pos	Biliverdin	C33 H34 N4 O6	582.248	6.202	583.255	Organoheterocyclic compounds	Tetrapyrroles and derivatives	Bilirubins	Bilirubins	1.43795e+08	7.4811e+08	1.86239e+08	5.07986e+08	315446489	1.88836e+08	4.55552e+08	5.74355e+08	3.44067e+08	3.81732e+08	5.43009e+08	6.16671e+08	3.48402e+08	4.85898e+08	0.47	0.11132	1.06782
Com_38167_pos	N-Benzylformamide	C8 H9 N O	135.068	2.884	136.076	Benzenoids	Benzene and substituted derivatives	Not available	Benzene and substituted derivatives	9.40229e+08	3.21641e+08	8.96207e+08	3.09414e+08	3.1671e+08	8.83159e+08	4.55841e+08	3.26979e+08	3.83947e+08	1.36706e+08	3.2084e+08	3.34607e+08	6.11227e+08	3.26487e+08	-0.9	0.085768	1.06418
Com_236_neg	Gluconic acid	C6 H12 O7	196.058	1.4	195.05	Organic oxygen compounds	Organooxygen compounds	Carbohydrates and carbohydrate conjugates	Sugar acids and derivatives	9.65631e+07	2.22881e+08	8.98665e+07	9.28735e+07	421615305	8.33706e+07	1.25631e+08	2.67987e+08	2.67866e+08	1.52415e+08	6.75861e+08	2.54704e+08	1.67862e+08	2.90744e+08	0.79	0.12552	1.06326
Com_36003_pos	LPC O-16:1	C24 H50 N O6 P	479.337	9.944	480.345	_	_	_	_	9.67014e+06	6.49124e+06	1.35439e+07	3.09062e+06	2.92346e+06	9.2243e+06	1.79845e+06	4.65173e+06	1.95951e+06	6.17618e+06	4.84473e+06	4.63472e+06	7.49061e+06	4.01089e+06	-0.9	0.118	1.06258
Com_26751_pos	Nicotinate ribonucleoside	C11 H13 N O6	255.074	1.746	256.082	Organic oxygen compounds	Organooxygen compounds	Carbohydrates and carbohydrate conjugates	Glycosylamines	1.30638e+06	6.72213e+06	1.47198e+06	4.80966e+06	4.72e+06	1.65804e+06	3.10169e+06	4.95068e+06	6.56799e+06	6.27522e+06	5.27086e+06	4.83264e+06	3.44803e+06	5.16652e+06	0.58	0.09289	1.06224
Com_8271_neg	PA 18:0_18:2	C39 H73 O8 P	700.504	8.057	699.497	_	_	_	_	1.85719e+06	1.41361e+06	1.03685e+06	1.15416e+06	731906	1.02844e+06	7.27729e+06	4.01719e+06	9.72856e+06	1.45893e+06	3.04262e+06	416224	1.20369e+06	4.32347e+06	1.84	0.095006	1.06184
Com_3495_neg	Lithocholic Acid	C24 H40 O3	376.298	8.981	375.29	Lipids and lipid-like molecules	Steroids and steroid derivatives	Bile acids, alcohols and derivatives	Monohydroxy bile acids, alcohols and derivatives	6.70187e+06	1.07754e+07	6.55442e+06	7.86325e+06	2.54975e+06	6.87239e+06	1.74917e+06	6.042e+06	1.29127e+06	4.17142e+06	5.66181e+06	5.66384e+06	6.88618e+06	4.09659e+06	-0.74	0.10869	1.06064
Com_12382_neg	Cer 18:0;2O/12:0;O(FA 18:1)	C48 H93 N O5	763.706	10.856	762.699	_	_	_	_	267340	142604	273030	171446	107660	274786	152356	152328	141406	123551	149155	146963	206144	144293	-0.51	0.10441	1.05937
Com_36913_pos	2-(carboxymethoxy)-4-methoxybenzoic acid	C10 H10 O6	248.03	1.338	249.037	_	_	_	_	2.48084e+07	3.10932e+07	2.29129e+07	2.12632e+07	4.35259e+07	2.50335e+07	2.09977e+07	8.01966e+07	2.34687e+07	2.91156e+07	6.13686e+07	7.37567e+07	2.81062e+07	4.81506e+07	0.77	0.14668	1.05657
Com_931_neg	Trehalose	C12 H22 O11	342.116	6.055	387.114	Organic oxygen compounds	Organooxygen compounds	Carbohydrates and carbohydrate conjugates	O-glycosyl compounds	9.88568e+07	1.64673e+08	9.37661e+07	1.51846e+08	1.6774e+08	9.97049e+07	1.68007e+08	1.54237e+08	1.67744e+08	1.49506e+08	1.40784e+08	1.47376e+08	1.29431e+08	154608935	0.25	0.10772	1.056
Com_23202_neg	1a,1b-Dihomo prostaglandin F2alpha	C22 H38 O5	364.259	11.384	363.252	Lipids and lipid-like molecules	Fatty Acyls	Eicosanoids	Prostaglandins and related compounds	298838	136367	208804	147949	117950	201388	142881	137556	136667	126684	129570	150367	185216	137288	-0.43	0.10693	1.05563
Com_45492_pos	PI 30:0	C39 H75 O13 P	804.476	8.944	805.484	Lipids and lipid-like molecules	Glycerophospholipids	Glycerophosphoinositols	Phosphatidylinositols	7.1034e+06	7.88565e+06	7.19203e+06	6.33476e+06	3.81908e+06	6.40408e+06	6.28362e+06	4.7407e+06	5.56352e+06	5.50899e+06	4.90332e+06	4.61017e+06	6.4565e+06	5.26839e+06	-0.29	0.14265	1.05529
Com_35657_pos	(3R)-4,4-Dimethyl-2-oxotetrahydro-3-furanyl beta-D-glucopyranoside	C12 H20 O8	292.12	6.984	293.127	_	_	_	_	2.15029e+06	2.41354e+06	2.44508e+06	2.83845e+06	2.63423e+06	2.33015e+06	2.02801e+06	2.47863e+06	1.8007e+06	1.82107e+06	2.5088e+06	2.26357e+06	2.46862e+06	2.15013e+06	-0.19	0.074465	1.0545
Com_31355_pos	Creatinine	C4 H7 N3 O	113.059	1.369	114.066	Organic acids and derivatives	Carboxylic acids and derivatives	Amino acids, peptides, and analogues	Alpha amino acids and derivatives	757392314	8.57021e+08	7.41392e+08	1012184121	7.6369e+08	5.81771e+08	7.99209e+08	9.00418e+08	9.10084e+08	1105384673	8.2339e+08	9.70236e+08	7.85575e+08	9.1812e+08	0.22	0.094021	1.05173
Com_9419_pos	Dehydroepiandrosterone (DHEA)	C19 H28 O2	270.198	7.611	271.205	Lipids and lipid-like molecules	Steroids and steroid derivatives	Androstane steroids	Androgens and derivatives	359458	221311	269565	330829	489219	381799	308343	1.09087e+06	252369	280354	880876	989809	342030	633770	0.88	0.16445	1.05172
Com_1408_neg	N-Acetylglycine	C4 H7 N O3	117.042	1.381	233.078	Organic acids and derivatives	Carboxylic acids and derivatives	Amino acids, peptides, and analogues	N-acyl-alpha amino acids	4.68189e+06	8.06902e+06	7503614	1.51879e+07	2.86438e+07	5.36931e+06	1.21263e+07	8.53449e+07	6.01231e+06	4.20841e+06	8.51833e+07	9.12889e+07	1.15759e+07	4.73607e+07	2.03	0.17386	1.04912
Com_313_neg	LPS 18:2	C24 H44 N O9 P	521.275	9.048	520.268	Lipids and lipid-like molecules	Glycerophospholipids	Glycerophosphoserines	Phosphatidylserines	1.404e+08	2.20791e+08	1.36845e+08	1.49364e+08	2.41855e+08	1.3874e+08	1.67447e+08	3.3623e+08	1.38946e+08	1.67523e+08	2.99546e+08	3.27768e+08	1.71332e+08	2.39577e+08	0.48	0.15198	1.04827
Com_5789_neg	Asp-Phe methyl ester	C14 H18 N2 O5	294.122	5.343	293.115	_	_	_	_	1.74743e+07	8.6243e+06	1.72738e+07	6.29289e+06	6.34654e+06	1.76287e+07	4.85849e+06	1.00457e+07	6.09093e+06	4.66438e+06	8.71576e+06	9.53509e+06	1.22734e+07	7.3184e+06	-0.74	0.097219	1.04657
Com_2338_neg	Indole-3-pyruvic acid	C11 H9 N O3	203.058	5.798	202.051	Organoheterocyclic compounds	Indoles and derivatives	Indolyl carboxylic acids and derivatives	Indolyl carboxylic acids and derivatives	4.30493e+06	9.10286e+06	5.55671e+06	1.86537e+07	5.11823e+07	5.45124e+06	4.56606e+07	1.43905e+07	3.63282e+07	2.10007e+07	9.68993e+06	2.21681e+07	1.57086e+07	2.4873e+07	0.66	0.12389	1.04303
Com_23044_pos	2-phenyl-4H-furo[2,3-h]chromen-4-one	C17 H10 O3	262.066	1.323	263.074	_	_	_	_	5.03719e+06	5.87732e+06	4.58193e+06	6.62849e+06	6.01006e+06	4.81396e+06	6.56424e+06	5.76725e+06	5.99682e+06	5.92718e+06	6.14976e+06	5.93523e+06	5.49149e+06	6.05675e+06	0.14	0.11842	1.04218
Com_23070_pos	L-Arabinitol	C5 H12 O5	152.069	1.346	153.076	Organic oxygen compounds	Organooxygen compounds	Carbohydrates and carbohydrate conjugates	Sugar alcohols	3.54002e+06	4.13045e+06	3.22008e+06	4.65835e+06	4.22373e+06	3.38314e+06	4.61319e+06	4.05309e+06	4.21443e+06	4.16549e+06	4.32191e+06	4.17114e+06	3.85929e+06	4.25654e+06	0.14	0.11842	1.04218
Com_693_neg	LPC 18:1	C26 H52 N O7 P	567.354	9.734	566.347	Lipids and lipid-like molecules	Glycerophospholipids	Glycerophosphocholines	Phosphocholines	2.84617e+08	1.39234e+08	2.51163e+08	7.208e+07	1.28013e+08	2.99301e+08	8.01262e+07	1.49419e+08	6.49331e+07	1.16576e+08	1.29465e+08	1.38602e+08	1.95735e+08	1.13187e+08	-0.79	0.10854	1.04192
Com_29447_pos	trans,trans-2,4-Heptadienal	C7 H10 O	110.073	5.418	111.081	Organic oxygen compounds	Organooxygen compounds	Carbonyl compounds	Medium-chain aldehydes	9.2987e+06	1.35057e+07	9.94752e+06	1.44058e+07	1.20442e+07	1.00083e+07	8.63759e+06	8.79655e+06	9.86588e+06	1.09307e+07	1.03441e+07	1.09982e+07	1.1535e+07	9.92884e+06	-0.21	0.13037	1.03999
Com_3979_neg	HexCer 10:0;2O/20:0	C36 H71 N O8	645.519	10.867	644.511	_	_	_	_	683988	311545	645445	6.50362e+06	1.21723e+06	663008	6.22278e+06	1.01595e+06	1.09049e+07	238805	5.92326e+06	6.6475e+06	1.67081e+06	5.15886e+06	1.62	0.15471	1.03978
Com_12613_pos	(+)-Evodiamine	C19 H17 N3 O	303.136	4.829	304.143	Organoheterocyclic compounds	Indoles and derivatives	Pyridoindoles	Beta carbolines	514685	987488	393963	703902	885576	569550	835231	962942	753782	671279	966319	825133	675861	835781	0.3	0.12823	1.03657
Com_11973_neg	PG 8:0_18:2	C32 H59 O10 P	634.385	9.488	633.378	_	_	_	_	424224	336674	2.1569e+06	378934	475403	3.35085e+06	321891	432986	308332	321524	406033	423687	1.18716e+06	369076	-1.68	0.10909	1.03641
Com_9765_neg	PS 12:0_18:2	C36 H66 N O10 P	703.444	9.229	702.436	_	_	_	_	1.06625e+06	822720	1.00081e+06	779093	814676	975104	1.08156e+06	1.03812e+06	927171	873219	949583	1.30119e+06	909776	1.02847e+06	0.17	0.15583	1.03636
Com_13938_pos	4-(2,3-dihydrobenzo[b]furan-5-yl)pyrimidine-2-thiol	C12 H10 N2 O S	230.051	5.978	231.059	_	_	_	_	474686	482222	473384	462712	426825	464312	1.10707e+06	505775	515159	485856	482729	542565	464023	606525	0.38	0.13215	1.03566
Com_1883_neg	(+-)9(10)-DiHOME	C18 H34 O4	314.246	7.262	313.239	_	_	_	_	1.89443e+07	2.75794e+07	2.0438e+07	2.02288e+07	8.07122e+06	1.97381e+07	1.05573e+07	1.55735e+07	1.52833e+07	1.35981e+07	1.31116e+07	1.41301e+07	1.91666e+07	1.3709e+07	-0.48	0.14675	1.03566
Com_9796_pos	16(R)-HETE	C20 H32 O3	360.228	8.791	343.224	Lipids and lipid-like molecules	Fatty Acyls	Eicosanoids	Hydroxyeicosatetraenoic acids	414413	1.02924e+06	396845	656696	1.44576e+06	360641	586650	1.14123e+06	1.45263e+06	657503	1.07031e+06	1.28956e+06	717266	1.03298e+06	0.52	0.1334	1.0344
Com_14128_pos	N6,N6,N6-Trimethyl-L-lysine	C9 H20 N2 O2	188.153	1.228	189.16	Organic acids and derivatives	Carboxylic acids and derivatives	Amino acids, peptides, and analogues	L-alpha-amino acids	6.32857e+07	2.69598e+07	5.82218e+07	4.68338e+07	1.02485e+07	6.22009e+07	4.15854e+07	7.51094e+07	5.74164e+07	7.95873e+07	7.42495e+07	7.68303e+07	4.46251e+07	6.7463e+07	0.59	0.10539	1.03437
Com_9564_neg	6alpha-Prostaglandin I1	C20 H34 O5	336.23	6.455	335.223	Lipids and lipid-like molecules	Fatty Acyls	Eicosanoids	Prostaglandins and related compounds	5.56936e+06	2.40399e+06	9.42553e+06	2.49673e+06	1.12691e+06	5.545e+06	1.21541e+06	2.31156e+06	1.56254e+06	3.24168e+06	2.1995e+06	2.1874e+06	4.42792e+06	2.11968e+06	-1.06	0.1336	1.03356
Com_25015_neg	LPA 13:1	C16 H31 O7 P	183.089	6.208	365.17	Lipids and lipid-like molecules	Glycerophospholipids	Glycerophosphates	1,2-diacylglycerol-3-phosphates	342749	506220	351465	519064	411693	345389	507689	256996	415358	332539	240209	252295	412763	334181	-0.3	0.14106	1.03349
Com_4571_neg	Cer 10:0;2O/18:0	C28 H57 N O3	455.434	9.68	454.427	_	_	_	_	600040	492469	3.65744e+06	2.07929e+06	1.70219e+06	3.60624e+06	8.22153e+06	1.14993e+06	9.65287e+06	591033	8.1222e+06	8.6776e+06	2.02294e+06	6.06919e+06	1.58	0.15913	1.0306
Com_3370_neg	5-Methyltetrahydrofolic acid	C20 H25 N7 O6	459.187	4.887	458.18	Organoheterocyclic compounds	Pteridines and derivatives	Pterins and derivatives	Tetrahydrofolic acids	160047	1.16036e+07	157613	8.17358e+06	7.99541e+06	168443	9.70869e+06	1.31506e+06	8.75723e+06	7.01061e+06	8.36091e+06	9.4592e+06	4.70979e+06	7.43528e+06	0.65	0.11649	1.02929
Com_23007_pos	Thiamine	C12 H16 N4 O S	121.062	1.345	122.069	Organoheterocyclic compounds	Diazines	Pyrimidines and pyrimidine derivatives	Thiamines	2.6344e+06	3.07378e+06	2.3963e+06	3.46663e+06	3.1432e+06	2.51765e+06	3.43303e+06	3.01621e+06	3.13627e+06	3.05811e+06	3.21626e+06	3.10406e+06	2.87199e+06	3.16066e+06	0.13	0.12658	1.02691
Com_13600_neg	Gibberellin A4	C19 H24 O5	332.16	6.55	377.158	Lipids and lipid-like molecules	Prenol lipids	Diterpenoids	C19-gibberellin 6-carboxylic acids	2.98307e+06	2.63782e+06	3.27554e+06	3.20637e+06	2.24871e+06	3.28046e+06	2.82524e+06	2.85221e+06	2.44239e+06	2.11398e+06	2.43174e+06	2.62084e+06	2.93866e+06	2.54773e+06	-0.2	0.10127	1.02441
Com_13058_pos	Diosgenin	C27 H42 O3	396.303	7.278	397.31	Lipids and lipid-like molecules	Prenol lipids	Triterpenoids	Triterpenoids	4.29845e+06	8.34246e+06	3.67687e+06	7.90961e+06	1.76037e+07	4.2063e+06	6.98501e+06	1.17549e+07	9.51932e+06	9.32509e+06	1.14992e+07	1.10546e+07	7.6729e+06	1.0023e+07	0.38	0.13708	1.02441
Com_1383_neg	LPA 8:0	C11 H23 O7 P	298.118	8.368	279.1	Lipids and lipid-like molecules	Glycerophospholipids	Glycerophosphates	1,2-diacylglycerol-3-phosphates	8.92518e+06	106670531	8.27398e+06	7.24059e+07	9.98807e+07	8.94554e+06	2.43943e+07	1.22812e+08	7.188e+07	5.84551e+07	1.14643e+08	1.1953e+08	5.08503e+07	8.52858e+07	0.74	0.12972	1.023
Com_10527_neg	PE 18:1_18:1;3O	C41 H78 N O11 P	791.532	10.424	790.525	_	_	_	_	345306	256921	319363	270075	227988	332400	340165	329228	306358	295485	316566	372589	292009	326732	0.16	0.1402	1.02218
Com_28080_pos	Norverapamil	C26 H36 N2 O4	440.263	9.759	441.27	Benzenoids	Benzene and substituted derivatives	Phenylbutylamines	Phenylbutylamines	1.41005e+07	1.07898e+07	1.01686e+07	1.51682e+07	9.45949e+06	1.33453e+07	1.22478e+07	1.05215e+07	9.49917e+06	9.60836e+06	1.0274e+07	1.00761e+07	1.2172e+07	1.03712e+07	-0.23	0.12128	1.02217
Com_40_neg	PA 8:0_8:0	C19 H37 O8 P	424.222	8.37	423.215	_	_	_	_	2.96858e+08	3317552583	2.78706e+08	2172010326	3136384920	2.83179e+08	7.43553e+08	3945540653	2235494702	1817025543	3607161548	3733535222	1580781884	2680385122	0.76	0.13069	1.02195
Com_1416_neg	Lysopc 17:0	C25 H52 N O7 P	509.348	10.44	508.341	Lipids and lipid-like molecules	Glycerophospholipids	Glycerophosphocholines	1-acyl-sn-glycero-3-phosphocholines	9.01317e+07	5.47075e+07	8.15267e+07	2.74666e+07	4.47209e+07	9.15999e+07	3.46112e+07	5.05237e+07	1.86566e+07	4.13273e+07	4.8997e+07	5.0038e+07	6.50256e+07	4.06923e+07	-0.67	0.11264	1.02111
Com_6677_neg	17(S)-HpDHA	C22 H32 O4	396.215	7.09	395.207	Lipids and lipid-like molecules	Fatty Acyls	Fatty acids and conjugates	Very long-chain fatty acids	1.26233e+07	8.58621e+06	9.08953e+06	6.76608e+06	5.85484e+06	9.45418e+06	2.33739e+06	6.4826e+06	3.9847e+06	1.20429e+07	6.17689e+06	7.73032e+06	8.72903e+06	6.45914e+06	-0.43	0.15446	1.01758
Com_7441_neg	LPC 15:0	C23 H48 N O7 P	527.322	9.011	526.315	Lipids and lipid-like molecules	Glycerophospholipids	Glycerophosphocholines	Phosphocholines	1.40514e+07	7.12592e+06	1.28513e+07	2.76374e+06	4.71397e+06	1.29566e+07	3.24551e+06	5.96642e+06	2.53965e+06	6.41988e+06	5.23618e+06	5.93679e+06	9.07716e+06	4.89074e+06	-0.89	0.1294	1.01739
Com_14581_pos	SM 8:1;2O/30:0	C43 H87 N2 O6 P	758.623	10.55	759.63	_	_	_	_	139901	157351	146243	137852	130251	107530	5.02917e+06	160577	169005	418053	164368	179031	136521	1.02003e+06	2.9	0.12603	1.01611
Com_13570_pos	SM 34:1;2O	C39 H79 N2 O6 P	724.563	11.566	725.571	_	_	_	_	465511	2.92293e+06	676117	356515	4.89698e+06	556547	483255	455944	416375	511479	452527	481764	1.64577e+06	466891	-1.81	0.12224	1.01606
Com_4800_neg	PC 8:0_18:1	C34 H66 N O8 P	693.459	9.276	692.452	_	_	_	_	519987	363057	8.24602e+06	731194	297949	9.39003e+06	384221	435086	459680	379964	401943	439623	3.25804e+06	416753	-2.96	0.12528	1.01524
Com_18189_neg	SM 8:1;2O/19:1	C32 H63 N2 O6 P	324.225	10.933	647.442	_	_	_	_	883830	1.48809e+06	973486	1.30028e+06	1.23328e+06	778929	1.25828e+06	773211	590079	510419	839100	985325	1.10965e+06	826069	-0.42	0.092537	1.0125
Com_2944_neg	Xanthosine	C10 H12 N4 O6	284.076	4.752	283.068	Nucleosides, nucleotides, and analogues	Purine nucleosides	Not available	Purine nucleosides	2.29212e+07	1.50621e+07	1.99937e+07	7.40184e+06	1.65392e+07	2.13163e+07	1.0263e+07	1.26295e+07	1.67664e+07	1.15781e+07	1.07613e+07	1.11639e+07	1.72057e+07	1.21937e+07	-0.49	0.13716	1.01212
Com_128_neg	6-Sialyllactose	C23 H39 N O19	633.212	1.444	632.205	Organic oxygen compounds	Organooxygen compounds	Carbohydrates and carbohydrate conjugates	N-acylneuraminic acids	5.31641e+08	4.24548e+08	5.44002e+08	5.46822e+08	5.1715e+08	4.85052e+08	6.18602e+08	4.45644e+08	4.20682e+08	5.50527e+08	1.75709e+08	1.99068e+08	5.08203e+08	4.01705e+08	-0.33	0.1573	1.00971
Com_1056_neg	(+-)12(13)-DiHOME	C18 H34 O4	314.246	7.162	313.239	_	_	_	_	1.83269e+07	2.05044e+07	1.84657e+07	1.85942e+07	6.20707e+06	1.82375e+07	8.95622e+06	1.28137e+07	1.39017e+07	1.22369e+07	1.1199e+07	1.1424e+07	1.67226e+07	1.17553e+07	-0.5	0.16322	1.00833
Com_17232_pos	Inosine	C10 H12 N4 O5	268.081	4.073	269.088	Nucleosides, nucleotides, and analogues	Purine nucleosides	Not available	Purine nucleosides	1.13715e+06	1.13865e+08	1.10278e+06	8.25473e+07	1.13228e+08	1.11833e+06	1.0806e+07	1.03289e+08	6.35106e+07	1.01056e+08	9.5142e+07	1.01964e+08	5.21664e+07	7.92946e+07	0.6	0.12625	1.00821
Com_18137_neg	Prostaglandin A1 ethyl ester	C22 H36 O4	346.251	9.148	345.243	Lipids and lipid-like molecules	Fatty Acyls	Eicosanoids	Prostaglandins and related compounds	1.04669e+06	415278	1.25721e+06	178658	923094	1.27487e+06	694942	1.61667e+06	1.83345e+06	1.01314e+06	1.20883e+06	1.34911e+06	849299	1.28602e+06	0.59	0.13815	1.00732
Com_13722_neg	LPE 22:0	C27 H56 N O7 P	537.379	9.632	536.371	Lipids and lipid-like molecules	Glycerophospholipids	Glycerophosphoethanolamines	1-acyl-sn-glycero-3-phosphoethanolamines	418217	343242	404245	307335	333632	413019	464389	443406	313210	411939	426967	452204	369948	418686	0.17	0.15417	1.0067
Com_15780_neg	PE 16:0_18:2;2O	C39 H74 N O10 P	747.507	9.692	746.499	_	_	_	_	513425	421381	496272	377300	409584	507043	570108	544348	384513	505718	524166	555149	454168	514000	0.17	0.15417	1.0067
Com_5206_neg	PS 16:0_18:0	C40 H78 N O10 P	763.542	9.723	762.535	_	_	_	_	1.51873e+06	1.24646e+06	1.46799e+06	1.11607e+06	1.21156e+06	1.49985e+06	1.6864e+06	1.6102e+06	1.1374e+06	1.49593e+06	1.5505e+06	1.64215e+06	1.34344e+06	1.52043e+06	0.17	0.15417	1.0067
Com_7788_neg	Corchorifatty acid F	C18 H32 O5	328.225	6.009	327.218	Lipids and lipid-like molecules	Fatty Acyls	Lineolic acids and derivatives	Lineolic acids and derivatives	6.56803e+06	6.34602e+06	6.14795e+06	5.56619e+06	5.15878e+06	6.37513e+06	3.91326e+06	6.35585e+06	5.50016e+06	4.28507e+06	5.63512e+06	5.8285e+06	6.02702e+06	5.25299e+06	-0.19	0.11741	1.00471
Com_2919_neg	LPI 18:1	C27 H51 O12 P	598.312	9.667	597.305	Lipids and lipid-like molecules	Glycerophospholipids	Glycerophosphoinositols	Phosphatidylinositols	2.9416e+07	1.63051e+07	2.71365e+07	1.09138e+07	1.65944e+07	3.04243e+07	1.11862e+07	1.9968e+07	1.09339e+07	8.12893e+06	1.68695e+07	1.87586e+07	2.17983e+07	1.43075e+07	-0.6	0.10031	1.00469
Com_35417_pos	Linoleoyl ethanolamide	C20 H37 N O2	323.282	9.289	324.289	Organic nitrogen compounds	Organonitrogen compounds	Amines	N-acylethanolamines	9.13552e+06	4.62113e+06	8.01183e+06	4.46592e+06	4.14334e+06	7.54517e+06	5.85547e+06	5.01524e+06	2.88131e+06	4.12011e+06	4.81973e+06	4.6504e+06	6.32049e+06	4.55704e+06	-0.47	0.11379	1.00409
Com_14679_pos	PE 18:1_18:2	C41 H76 N O8 P	741.537	11.618	742.544	_	_	_	_	662719	2.86419e+06	860969	489050	2.20151e+06	696271	662029	625442	592323	701623	622952	660860	1.29579e+06	644205	-1	0.136	1.00304
Com_19289_neg	PE O-22:6_18:2	C45 H76 N O7 P	773.525	10.936	772.517	_	_	_	_	2.64445e+06	79009.9	80484.9	75367.2	65682.6	80255	429125	696732	319385	70813.4	677454	805920	504208	499905	-0.01	0.16311	1.00301
Com_7659_neg	PA 7:0_8:0	C18 H35 O8 P	410.207	7.913	409.2	_	_	_	_	566805	9.64537e+06	685768	5.43791e+06	4.92488e+06	561851	2.47919e+06	8.43628e+06	4.32907e+06	3.31717e+06	6.58934e+06	6.99533e+06	3.6371e+06	5.35773e+06	0.55	0.13918	1.00286
Com_25131_pos	o-Veratraldehyde	C9 H10 O3	166.063	10.136	167.07	Benzenoids	Benzene and substituted derivatives	Methoxybenzenes	Dimethoxybenzenes	293719	275772	347654	252499	219850	176507	735031	282874	255890	266215	299123	360469	261000	366600	0.49	0.16165	0.999396
Com_11173_pos	Ecgonine methyl ester	C10 H17 N O3	199.121	2.542	200.128	Alkaloids and derivatives	Tropane alkaloids	Not available	Tropane alkaloids	7.25707e+07	6.61511e+07	6.75632e+07	7.45311e+07	6.41168e+07	6.52463e+07	4.97046e+07	5.45392e+07	7.15234e+07	8.01609e+07	5.64766e+07	6.05969e+07	6.83632e+07	6.21669e+07	-0.13	0.19549	0.997854
Com_5106_neg	SM 8:1;2O/32:1	C45 H89 N2 O6 P	830.653	11.461	829.646	_	_	_	_	2.41709e+07	1.07386e+06	1.27308e+07	1.16192e+06	1.0379e+06	1.3062e+06	7.64229e+06	7.43342e+06	7.56057e+06	5.0703e+06	7.31765e+06	8.25972e+06	6.91359e+06	7.21399e+06	0.06	0.14742	0.997713
Com_14438_pos	4-(2-((4-Methoxyphenyl)amino)oxazol-5-yl)benzonitrile	C17 H13 N3 O2	291.101	5.869	292.108	Organoheterocyclic compounds	Azoles	Oxazoles	Phenyl-1,3-oxazoles	911523	1.0006e+06	828662	1.82293e+06	1.51515e+06	1.0533e+06	1.46902e+06	1.41428e+06	1.15544e+06	1.38515e+06	1.48428e+06	1.50612e+06	1.1887e+06	1.40238e+06	0.23	0.15569	0.997583
Com_19498_pos	4-Guanidinobutyric acid	C5 H11 N3 O2	145.085	1.957	146.092	Organic acids and derivatives	Carboxylic acids and derivatives	Amino acids, peptides, and analogues	Gamma amino acids and derivatives	1.92719e+08	238347988	1.82751e+08	2.70708e+08	5.76684e+08	8.13605e+07	6.56308e+08	3.1974e+08	3.6674e+08	2.44219e+08	2.89138e+08	2.847e+08	2.57095e+08	3.60141e+08	0.48	0.16293	0.996414
Com_129_neg	(2R)-2,3-Dihydroxypropanoic acid	C3 H6 O4	106.026	1.37	105.018	Organic oxygen compounds	Organooxygen compounds	Carbohydrates and carbohydrate conjugates	Sugar acids and derivatives	7.0092e+07	9.67809e+07	6.53113e+07	4.32456e+07	6.04453e+07	6.79085e+07	3.28863e+07	420138616	5.09336e+07	5.83355e+07	4.00814e+08	431927597	6.72972e+07	2.32506e+08	1.78	0.17192	0.995549
Com_43745_pos	Phosphocholine	C5 H14 N O4 P	183.066	1.438	184.073	Organic nitrogen compounds	Organonitrogen compounds	Quaternary ammonium salts	Phosphocholines	7107608737	8703892254	6642619599	6857171234	6950906357	6777121157	14593943463	9.51695e+08	10821838821	8505899531	9.12446e+08	9.10726e+08	7173219890	6116091297	-0.23	0.18148	0.99553
Com_4315_neg	D-Sedoheptulose 7-phosphate	C7 H15 O10 P	290.041	1.229	289.033	Organic oxygen compounds	Organooxygen compounds	Carbohydrates and carbohydrate conjugates	Hexose phosphates	5.72041e+06	8.16494e+06	5.32531e+06	3.29579e+06	1.05777e+07	5.58335e+06	1.22809e+07	471178	8.15045e+06	9.95693e+06	568400	479512	6.44459e+06	5.31789e+06	-0.27	0.18203	0.994969
Com_4635_neg	Dl-Indole-3-lactic acid	C11 H11 N O3	205.074	5.311	250.072	Organoheterocyclic compounds	Indoles and derivatives	Indolyl carboxylic acids and derivatives	Indolyl carboxylic acids and derivatives	5.46079e+06	1.50575e+07	1.44482e+07	2.58598e+07	1.76071e+07	1.29736e+07	6.19768e+06	5.6127e+06	1.17776e+07	2.09092e+07	9.48587e+06	6.80147e+06	1.52345e+07	1.01308e+07	-0.58	0.17713	0.992996
Com_26461_neg	Tryptophanol	C11 H14 N2 O	190.111	5.802	379.213	Organoheterocyclic compounds	Indoles and derivatives	Indoles	3-alkylindoles	401220	264201	481934	230860	196870	349447	155348	254634	155077	437158	253271	176086	320755	238596	-0.42	0.17015	0.992551
Com_11715_neg	SM 8:0;2O/12:0	C25 H53 N2 O6 P	554.37	8.507	553.363	_	_	_	_	1.78089e+06	5.77845e+06	1.75958e+06	3.54025e+06	1.96421e+06	2.05607e+06	1.72909e+06	2.10957e+06	2.04207e+06	1.42297e+06	1.80095e+06	1.95792e+06	2.81324e+06	1.84376e+06	-0.6	0.14668	0.992446
Com_14800_neg	LPI 14:1	C23 H43 O12 P	542.25	7.676	541.243	Lipids and lipid-like molecules	Glycerophospholipids	Glycerophosphoinositols	Phosphatidylinositols	364302	1.21013e+06	312386	291769	1.38521e+06	191595	1.68767e+06	877672	459647	1.13284e+06	778398	681880	625899	936351	0.58	0.13997	0.991395
Com_12932_neg	N-Acetyl-D-tryptophan	C13 H14 N2 O3	246.1	4.922	245.093	Organic acids and derivatives	Carboxylic acids and derivatives	Amino acids, peptides, and analogues	N-acyl-alpha amino acids	5.74271e+06	4.10698e+06	5.39676e+06	3.34909e+06	2.63529e+06	5.65873e+06	3.02579e+06	4.23143e+06	2.93333e+06	4.04026e+06	3.33152e+06	3.33661e+06	4.48159e+06	3.48316e+06	-0.36	0.15727	0.990154
Com_1740_neg	(+/-)9-HpODE	C18 H32 O4	312.23	6.988	311.223	Lipids and lipid-like molecules	Fatty Acyls	Lineolic acids and derivatives	Lineolic acids and derivatives	3.41167e+07	2.52976e+07	3.1878e+07	2.68227e+07	1.22097e+07	3.35464e+07	1.33815e+07	2.2022e+07	2.52797e+07	1.76693e+07	2.02557e+07	2.11376e+07	2.73119e+07	1.99576e+07	-0.45	0.15525	0.989972
Com_13909_neg	PE O-17:1_20:4	C42 H76 N O7 P	737.537	11.45	736.53	_	_	_	_	426715	371352	388931	372751	333809	416284	430536	460160	369765	350492	431034	639409	384974	446899	0.21	0.18758	0.988126
Com_9723_pos	TNK	C14 H27 N5 O6	722.385	5.275	362.2	_	_	_	_	412421	423674	469126	444833	359065	405503	2.47737e+07	591095	517130	533307	639928	651751	419104	4.61782e+06	3.46	0.15667	0.988011
Com_16105_pos	Camptothecin	C20 H16 N2 O4	370.094	9.349	371.101	Alkaloids and derivatives	Camptothecins	Not available	Camptothecins	5.40704e+07	1.10885e+08	9.4165e+07	1.08153e+08	1.18706e+08	8.3403e+07	1.13373e+08	1.15913e+08	1.27563e+08	1.22901e+08	112990638	9.19766e+07	9.4897e+07	1.1412e+08	0.26	0.12777	0.986874
Com_21094_neg	LPG 20:3	C26 H47 O9 P	534.296	9.444	533.289	Lipids and lipid-like molecules	Glycerophospholipids	Glycerophosphoglycerols	Phosphatidylglycerols	447651	228501	324570	217121	322657	419765	218468	293868	210193	218219	275575	287558	326711	250647	-0.38	0.11438	0.986786
Com_20159_pos	LPC 17:0-SN1	C25 H52 N O7 P	1018.69	9.99	510.355	_	_	_	_	2.46653e+07	2.02054e+07	3.08521e+07	8.76556e+06	1.56584e+07	2.07576e+07	1.18184e+07	15207965	6.04025e+06	1.4921e+07	1.47321e+07	1.72306e+07	2.01507e+07	1.33251e+07	-0.59	0.12669	0.985139
Com_2165_neg	JWH 018 N-pentanoic acid metabolite	C24 H21 N O3	371.153	6.772	370.145	Organoheterocyclic compounds	Indoles and derivatives	Naphthoylindoles	Naphthoylindoles	7.66145e+06	4.42285e+06	6.89425e+06	3.96682e+06	318950	7.74261e+06	5.00795e+06	765679	3.01643e+06	2.36369e+06	568934	670389	5.16782e+06	2.06551e+06	-1.32	0.18063	0.984306
Com_8677_neg	(+/-)-Equol	C15 H14 O3	242.094	6.155	241.087	Phenylpropanoids and polyketides	Isoflavonoids	Isoflavans	Isoflavanols	357991	700208	351249	600436	404565	366896	596196	205167	546985	364382	194914	199045	463557	351115	-0.4	0.1808	0.982286
Com_20_neg	L-(-)-Malic acid	C4 H6 O5	134.021	1.388	133.013	Organic acids and derivatives	Hydroxy acids and derivatives	Beta hydroxy acids and derivatives	Beta hydroxy acids and derivatives	2154854080	1161978703	2035011490	1047743461	814796777	2000847636	8.25915e+08	1021054692	9.29754e+08	6.38448e+08	1812686726	1041024184	1535872025	1044813753	-0.55	0.12435	0.979843
Com_1919_neg	N'1-[1-(2-hydroxyphenyl)ethylidene]-3-methoxybenzene-1-carbohydrazide	C16 H16 N2 O3	284.118	10.28	283.11	_	_	_	_	2.60146e+07	1.07619e+07	2.5154e+07	4.01238e+06	1.50838e+07	2.62645e+07	1.53238e+07	3.6187e+07	1.43013e+07	1.56824e+07	4.54563e+07	6.54808e+07	1.78819e+07	3.20719e+07	0.84	0.17945	0.979248
Com_33807_pos	gamma-Glutamyltyrosine	C14 H18 N2 O6	327.143	4.955	311.124	Organic acids and derivatives	Carboxylic acids and derivatives	Amino acids, peptides, and analogues	Tyrosine and derivatives	2.24445e+07	2.25789e+07	2.58515e+07	1.52262e+07	15877980	2.10705e+07	1.69274e+07	3.1096e+07	1.86408e+07	2.94174e+07	2.87097e+07	3.15043e+07	2.05083e+07	2.60493e+07	0.34	0.1414	0.977229
Com_11046_pos	PS 14:1_14:1	C34 H62 N O10 P	675.412	10.14	676.419	_	_	_	_	780758	1.07775e+06	894661	8.32908e+06	2.50466e+06	467291	676436	681511	653132	686326	670243	801262	2.34237e+06	694818	-1.75	0.12936	0.976561
Com_17313_pos	DL-Tryptophan	C11 H12 N2 O2	204.09	5.2	205.097	Organoheterocyclic compounds	Indoles and derivatives	Indolyl carboxylic acids and derivatives	Indolyl carboxylic acids and derivatives	1.33606e+08	1355460308	1.3365e+08	1606556955	1412863854	1.51021e+08	1260244778	1195499014	1366298390	384991748	1261947575	1317872766	7.9886e+08	1131142379	0.5	0.16418	0.976515
Com_2175_neg	11-Dehydro thromboxane B2	C20 H32 O6	404.205	5.492	403.198	Lipids and lipid-like molecules	Fatty Acyls	Eicosanoids	Thromboxanes	2.77092e+07	1.89302e+07	2.68471e+07	1.48224e+07	9.85761e+06	2.68555e+07	8.72367e+06	1.6204e+07	1.17674e+07	2.28796e+07	1.44546e+07	1.55045e+07	2.0837e+07	1.49223e+07	-0.48	0.17928	0.973988
Com_3611_neg	PG 18:2_18:2	C42 H75 O10 P	770.511	10.81	769.503	_	_	_	_	1.84841e+06	2.19489e+06	1.7561e+06	940879	1.62246e+06	1.89175e+06	915976	4.90603e+06	1.27127e+06	2.2242e+06	6.45451e+06	6.70688e+06	1.70908e+06	3.74648e+06	1.13	0.1707	0.973934
Com_19401_pos	PI 22:0	C31 H59 O13 P	692.351	7.003	693.359	Lipids and lipid-like molecules	Glycerophospholipids	Glycerophosphoinositols	Phosphatidylinositols	1.29872e+06	2.67488e+06	616462	4.7488e+06	2.58399e+06	663457	852877	1.19819e+06	765802	788324	740070	1.2524e+06	2097718	932944	-1.16	0.13497	0.973564
Com_4870_neg	Prostaglandin E3	C20 H30 O5	386.186	6.932	431.184	Lipids and lipid-like molecules	Fatty Acyls	Eicosanoids	Prostaglandins and related compounds	156183	146942	155583	144727	125999	159310	135568	143515	128082	126783	139568	150470	148124	137331	-0.1	0.12454	0.973265
Com_8912_neg	LPA 6:0	C9 H19 O7 P	270.087	7.484	251.069	Lipids and lipid-like molecules	Glycerophospholipids	Glycerophosphates	1,2-diacylglycerol-3-phosphates	885777	7.28785e+06	865592	3.64692e+06	4.96473e+06	1.00456e+06	2.60684e+06	7.18787e+06	3.14779e+06	2.311e+06	6.25229e+06	6.56111e+06	3.10924e+06	4.67782e+06	0.58	0.16539	0.972975
Com_10304_neg	Tetrahydroaldosterone	C21 H32 O5	364.225	5.864	363.218	Organoheterocyclic compounds	Oxepanes	Not available	Oxepanes	3.67507e+06	2.97933e+06	2.65039e+06	1.41902e+06	3.45909e+06	2.73093e+06	2.05509e+06	2.36216e+06	653890	2.09608e+06	2.45067e+06	2.02834e+06	2.81897e+06	1.94104e+06	-0.53	0.1272	0.968832
Com_23192_pos	O-Desmethylnaproxen	C13 H12 O3	216.078	6.555	217.086	Benzenoids	Naphthalenes	Naphthols and derivatives	Naphthols and derivatives	411134	667808	375836	362887	394181	527621	551861	512886	483714	535536	524774	551476	456578	526708	0.2	0.12432	0.965915
Com_493_neg	LPC 18:0	C26 H54 N O7 P	569.37	10.44	568.362	Lipids and lipid-like molecules	Glycerophospholipids	Glycerophosphocholines	Phosphocholines	2.8301e+08	1.71107e+08	2.51386e+08	8.65033e+07	1.41062e+08	2.81559e+08	1.16187e+08	1.65241e+08	6.03011e+07	1.30693e+08	153272819	1.61162e+08	2.02438e+08	131142623	-0.62	0.13431	0.965874
Com_12993_pos	Ergosterol	C28 H44 O	396.34	7.484	397.347	Lipids and lipid-like molecules	Steroids and steroid derivatives	Ergostane steroids	Ergosterols and derivatives	401988	580333	369632	620577	234628	268210	358522	559676	685259	584956	497528	546989	412561	538822	0.38	0.12025	0.963632
Com_12382_pos	3-hydroxy-3,4-bis[(4-hydroxy-3-methoxyphenyl)methyl]oxolan-2-one	C20 H22 O7	412.083	8.023	413.09	_	_	_	_	9.34739e+06	1.47434e+07	1.60724e+07	1.91548e+07	1.64784e+07	1.19192e+07	1.6425e+07	1.77328e+07	1.72247e+07	1.96823e+07	1.71048e+07	1.45327e+07	1.46193e+07	1.7117e+07	0.22	0.14219	0.963087
Com_15110_neg	PA 10:0_18:3	C31 H55 O8 P	586.364	10.445	585.357	_	_	_	_	270128	200986	269423	1.17353e+06	188587	266067	1.40323e+06	257551	248899	233930	2.04994e+06	1.30041e+06	394787	915660	1.21	0.19324	0.962738
Com_21480_neg	FAHFA 20:3/18:2	C38 H64 O4	584.48	10.629	583.473	_	_	_	_	471784	232161	322080	252657	216645	374583	259007	265491	237926	209598	226322	265885	311652	244038	-0.35	0.13921	0.961774
Com_23225_neg	D-Fructose 6-phosphate	C6 H13 O9 P	260.029	8.569	259.022	_	_	_	_	599885	327455	616657	147890	336721	388188	432740	167438	256937	412101	157245	161268	402799	264621	-0.6	0.17911	0.960196
Com_9272_pos	Alanyltyrosine	C12 H16 N2 O4	252.111	5.113	253.118	Organic acids and derivatives	Carboxylic acids and derivatives	Amino acids, peptides, and analogues	Peptides	1.54906e+07	1.42784e+07	1.15096e+07	1.4302e+07	1.69872e+07	1.35065e+07	1.33233e+07	7.37145e+06	1.32233e+07	1.10166e+07	1.44143e+07	1.36341e+07	1.43457e+07	1.21639e+07	-0.23	0.14746	0.956792
Com_21416_pos	2-methyl-2,3,4,5-tetrahydro-1,5-benzoxazepin-4-one	C10 H11 N O2	159.068	5.205	160.076	_	_	_	_	4.96018e+06	1.9884e+07	2.08365e+06	2.3245e+07	1.89226e+07	4.24273e+06	1.6795e+07	2.22743e+07	1.89552e+07	8.95829e+06	1.75095e+07	1.69069e+07	1.2223e+07	1.68998e+07	0.46	0.16446	0.956385
Com_19482_pos	Leucylproline	C11 H20 N2 O3	228.147	5.183	229.155	Organic acids and derivatives	Carboxylic acids and derivatives	Amino acids, peptides, and analogues	Dipeptides	7.52666e+07	1.02167e+08	6.82099e+07	6.60327e+07	1.17316e+08	6.06238e+07	9.61373e+07	6.27179e+07	6.30012e+07	5.24467e+07	5.63688e+07	5.6393e+07	8.16026e+07	6.45108e+07	-0.33	0.1362	0.952725
Com_34887_pos	5-{[2-(3-pyridinyl)piperidino]sulfonyl}-2,1,3-benzothiadiazole	C16 H16 N4 O2 S2	360.074	6.601	361.081	_	_	_	_	901916	557127	651590	504156	488791	498325	687529	681788	603322	678752	688038	757106	600318	682756	0.18	0.16463	0.952516
Com_16263_neg	Cer 21:0;2O/15:0;O(FA 18:1)	C54 H105 N O5	847.806	10.773	846.798	_	_	_	_	102237	48382.2	103412	53274.3	40278.7	103289	51400.6	1.53463e+06	45212.9	51159.1	303949	301285	75145.6	381272	2.34	0.20075	0.951235
Com_22591_pos	4-methoxy-6-[2-(4-methoxyphenyl)ethyl]-2H-pyran-2-one	C15 H16 O4	298.054	7.792	299.061	_	_	_	_	3.24891e+06	6.01394e+06	4.16187e+06	6.44531e+06	5.69903e+06	2.86887e+06	5.43008e+06	5.03941e+06	6.42531e+06	7.64527e+06	4.89027e+06	5.92237e+06	4.73966e+06	5.89212e+06	0.31	0.13547	0.950357
Com_10978_pos	Nonanoic acid	C9 H18 O2	158.131	7.392	159.138	Lipids and lipid-like molecules	Fatty Acyls	Fatty acids and conjugates	Medium-chain fatty acids	872853	400025	747298	252767	231606	833773	325361	358737	389383	318754	297924	321240	556387	335233	-0.73	0.17058	0.948424
Com_1604_neg	Cer 18:1;2O/10:0	C28 H55 N O3	453.418	8.329	452.411	_	_	_	_	1.83276e+06	1.58695e+06	1.39231e+07	2.48418e+07	7.59939e+06	1.35726e+07	3.03537e+07	9.49908e+06	3.22823e+07	2.13914e+06	2.96042e+07	3.14016e+07	1.05594e+07	2.25467e+07	1.09	0.2116	0.946856
Com_30253_pos	PC O-33:3	C41 H78 N O7 P	727.546	9.386	728.553	_	_	_	_	2.2225e+06	3.16374e+06	1.78636e+06	2.26681e+06	1.73366e+06	1.94633e+06	2.39511e+06	2.44294e+06	2.49022e+06	2.50439e+06	2.4296e+06	2.68456e+06	2.18657e+06	2.49114e+06	0.18	0.12983	0.945984
Com_122_neg	Erythronolactone	C4 H6 O4	118.026	2.847	117.018	Organoheterocyclic compounds	Lactones	Gamma butyrolactones	Gamma butyrolactones	7.70155e+08	668631421	7.36353e+08	6.73059e+08	1031427697	8.57655e+08	8.31364e+08	6.94694e+08	7.21589e+08	7.27279e+08	5.65736e+08	5.81778e+08	7.89547e+08	6.87073e+08	-0.2	0.16142	0.941927
Com_27981_pos	DL-Panthenol	C9 H19 N O4	205.131	4.78	206.139	Lipids and lipid-like molecules	Fatty Acyls	Fatty amides	N-acyl amines	413908	502859	384142	450162	429401	401203	491869	528111	516710	749593	339221	568483	430279	532331	0.3	0.119	0.941734
Com_12064_pos	LPC O-14:0	C22 H48 N O6 P	453.321	9.14	454.328	_	_	_	_	1.43381e+06	404082	728855	145127	174564	920080	340421	292111	189918	248055	261688	252620	634420	264135	-1.26	0.1657	0.941626
Com_2059_neg	gamma-Nonanolactone	C9 H16 O2	156.115	5.566	201.113	Organoheterocyclic compounds	Lactones	Gamma butyrolactones	Gamma butyrolactones	3.51398e+07	5.63524e+07	2.6458e+07	5.1034e+07	5.20682e+07	3.91633e+07	2.71172e+07	3.53466e+07	1.94242e+07	3.18617e+07	4.19631e+07	4.35766e+07	4.33693e+07	3.32149e+07	-0.38	0.14638	0.933468
Com_8036_neg	PA 8:0_9:0	C20 H39 O8 P	438.238	8.896	437.231	_	_	_	_	415124	9.62958e+06	275378	4.71197e+06	1.01073e+07	372576	1.01819e+06	1.01696e+07	4.84109e+06	4.22218e+06	1.01438e+07	1.01903e+07	4.25198e+06	6.76419e+06	0.66	0.17093	0.933353
Com_2388_neg	2-Ethylhexanoic acid	C8 H16 O2	144.114	8.37	143.107	Lipids and lipid-like molecules	Fatty Acyls	Fatty acids and conjugates	Medium-chain fatty acids	6.59914e+06	5.3643e+07	5.85448e+06	3.54319e+07	4.91399e+07	6.27996e+06	1.12407e+07	6.18873e+07	3.58757e+07	2.84219e+07	5.37961e+07	5.76433e+07	2.61581e+07	4.14775e+07	0.66	0.17288	0.932832
Com_9915_pos	DMK	C15 H28 N4 O6 S	196.085	5.209	197.092	_	_	_	_	9.53122e+06	1.17397e+07	5.3148e+06	7.88739e+06	8.28272e+06	7.91233e+06	7.65955e+06	6.1462e+06	7.28451e+06	7.81536e+06	6.91471e+06	6.67149e+06	8.4447e+06	7.08197e+06	-0.25	0.20888	0.932813
Com_18640_neg	LPA 22:4	C25 H43 O7 P	486.275	10.25	485.267	Lipids and lipid-like molecules	Glycerophospholipids	Glycerophosphates	1,2-diacylglycerol-3-phosphates	332713	207417	327227	244575	156770	367699	204282	239746	187711	170038	210918	244784	272734	209580	-0.37	0.1492	0.931567
Com_350_neg	alpha-Ketoglutaric acid	C5 H6 O5	146.021	1.98	145.013	Organic acids and derivatives	Keto acids and derivatives	Gamma-keto acids and derivatives	Gamma-keto acids and derivatives	3.40921e+08	3.28726e+08	3.35442e+08	1.63508e+08	3.46702e+08	394257638	3.52097e+08	5.13744e+08	2.60969e+08	3.18533e+08	4.19626e+08	5.50446e+08	3.1826e+08	4.02569e+08	0.33	0.20442	0.93152
Com_33429_pos	LPC O-20:0	C28 H60 N O6 P	537.416	8.984	538.423	_	_	_	_	2.00892e+06	2.77619e+06	2.17575e+06	1.91933e+06	1.2225e+06	2.78466e+06	2.0673e+06	1.63388e+06	1.95867e+06	1.93947e+06	1.48919e+06	1.3881e+06	2.14789e+06	1.7461e+06	-0.29	0.22411	0.930966
Com_23613_pos	Caffeine	C8 H10 N4 O2	194.079	8.529	195.087	Organoheterocyclic compounds	Imidazopyrimidines	Purines and purine derivatives	Xanthines	2.5803e+07	5.73656e+07	3.97525e+07	5.15999e+07	5.01065e+07	3.78663e+07	5.6811e+07	4.35538e+07	4.62734e+07	4.8648e+07	5.5606e+07	5.67563e+07	4.3749e+07	5.12747e+07	0.22	0.17579	0.93031
Com_7028_neg	SM 8:1;2O/17:0	C30 H61 N2 O6 P	622.433	10.484	621.426	_	_	_	_	1.49455e+06	7.61582e+06	1.36831e+06	3.67249e+06	2.9872e+06	1.25624e+06	4.99111e+06	5.42702e+06	2.31363e+06	2.00946e+06	5.37525e+06	5.73812e+06	3.06577e+06	4.3091e+06	0.49	0.19669	0.929017
Com_6338_neg	Nonadecanoic acid	C19 H38 O2	298.287	8.961	297.28	Lipids and lipid-like molecules	Fatty Acyls	Fatty acids and conjugates	Long-chain fatty acids	336742	286217	312062	474111	232410	299090	397682	615080	373289	270757	377852	351949	323439	397768	0.29	0.1979	0.927352
Com_20124_pos	6,7,8-trimethoxy-3-phenyl-2-thioxo-1,2,3,4-tetrahydroquinazolin-4-one	C17 H16 N2 O4 S	344.079	6.377	345.087	_	_	_	_	5.44527e+06	6.81042e+06	5.24392e+06	6.71123e+06	6.6478e+06	4.88523e+06	5.74847e+06	6.82489e+06	7.8362e+06	6.81204e+06	6.44021e+06	6.28022e+06	5.95731e+06	6.65701e+06	0.16	0.14632	0.926719
Com_38470_pos	PC O-16:0	C24 H50 N O7 P	495.333	9.273	496.34	_	_	_	_	1.40318e+08	6.36888e+07	119476255	2.88981e+07	5.40359e+07	1.21398e+08	4.46278e+07	6.44054e+07	3.62523e+07	6.88242e+07	5.12553e+07	5.28179e+07	8.7969e+07	5.30305e+07	-0.73	0.17607	0.926592
Com_10542_neg	PE O-16:1_22:5	C43 H76 N O7 P	749.537	11.247	748.529	_	_	_	_	200768	171324	182855	182196	140632	185392	181936	175724	176113	159944	396753	308298	177195	233128	0.39	0.20529	0.926279
Com_29222_pos	3-hydroxy-3-methylpentanedioic acid	C6 H10 O5	201.061	1.302	202.068	_	_	_	_	1.25716e+06	1.67596e+06	1.1704e+06	1.82939e+06	1.72038e+06	1.15941e+06	1.77415e+06	1.62393e+06	1.65968e+06	1.69666e+06	1.56231e+06	1.57051e+06	1.46878e+06	1.64787e+06	0.16	0.16332	0.925431
Com_7133_neg	PE O-18:2_20:4	C43 H76 N O7 P	749.536	10.173	748.529	_	_	_	_	1.02662e+06	484175	935252	537267	356220	1.09345e+06	428647	3.83523e+06	449046	826429	2.63027e+06	2.0588e+06	738829	1.70474e+06	1.2	0.20024	0.924149
Com_9333_neg	(+-)8(9)-DiHET	C20 H34 O4	338.243	10.885	337.236	_	_	_	_	3.99596e+06	3.54266e+06	3.55724e+06	2.03976e+06	2.93825e+06	3.60526e+06	4.33559e+06	2.36982e+06	2.29992e+06	2.79792e+06	1.60758e+06	2.46516e+06	3.27986e+06	2.646e+06	-0.3	0.18054	0.92306
Com_43511_pos	Octadecanamine	C18 H39 N	269.308	8.863	270.315	Organic nitrogen compounds	Organonitrogen compounds	Amines	Monoalkylamines	7.96029e+06	2.66488e+07	7.02053e+06	1.82876e+06	8.4229e+07	6.14789e+06	4.26695e+07	6.34136e+07	1.78506e+06	5.09658e+07	6.13255e+07	6.08656e+07	2.23059e+07	4.68375e+07	1.07	0.20147	0.91608
Com_24313_neg	Levocetirizine	C21 H25 Cl N2 O3	388.151	5.714	387.144	Benzenoids	Benzene and substituted derivatives	Diphenylmethanes	Diphenylmethanes	606608	731908	883910	770313	689197	598752	305302	643528	423253	1.14121e+06	597275	482167	713448	598788	-0.25	0.21707	0.914799
Com_335_neg	PA 6:0_8:0	C17 H33 O8 P	396.191	7.489	395.184	_	_	_	_	6.45845e+07	4.81669e+08	6.17297e+07	255507579	3.17984e+08	6.27197e+07	1.5495e+08	417444172	2.19539e+08	167487131	3.78006e+08	3.98715e+08	2.07366e+08	2.89357e+08	0.48	0.19119	0.914766
Com_17692_pos	4-(4-chlorophenoxy)-3,5-dimethyl-1H-pyrazole	C11 H11 Cl N2 O	222.056	9.574	223.064	_	_	_	_	4.01081e+07	5.60403e+07	4.302e+07	5.76852e+07	4.97538e+07	4.32566e+07	5.23326e+07	5.30534e+07	4.97667e+07	5.43982e+07	5.31292e+07	5.2814e+07	48310669	5.25824e+07	0.12	0.16592	0.913434
Com_275_neg	LPC 18:2	C26 H50 N O7 P	565.338	9.112	564.331	Lipids and lipid-like molecules	Glycerophospholipids	Glycerophosphocholines	Phosphocholines	5.87819e+08	4.4454e+08	5.75629e+08	1.95117e+08	3.85428e+08	5.809e+08	261058104	4.06439e+08	2.02168e+08	349670081	3.64667e+08	379855938	4.61572e+08	3.2731e+08	-0.49	0.16666	0.91277
Com_29448_pos	Xanthurenic acid	C10 H7 N O4	205.037	5.224	206.045	Organoheterocyclic compounds	Quinolines and derivatives	Quinoline carboxylic acids	Quinoline carboxylic acids	1.49119e+08	1.00949e+08	1.43361e+08	5.07295e+07	54544327	1.60674e+08	7.07569e+07	7.05338e+07	4.99153e+07	1.07607e+08	7.14539e+07	7.40654e+07	1.09896e+08	7.40553e+07	-0.56	0.20283	0.911883
Com_12881_pos	5-OxoETE	C20 H30 O3	318.217	8.048	319.224	Lipids and lipid-like molecules	Fatty Acyls	Fatty acids and conjugates	Long-chain fatty acids	3.15511e+07	1.14971e+07	2.67686e+07	1.43883e+07	6.07611e+06	2.40304e+07	9.97977e+06	9.79913e+06	1.24012e+07	1.63476e+07	1.17237e+07	1.02895e+07	1.90519e+07	1.17568e+07	-0.69	0.20971	0.911658
Com_22511_pos	ethyl 5-phenyl-1-(2,4,6-trichlorophenyl)-1H-pyrazole-4-carboxylate	C18 H13 Cl3 N2 O2	394.005	1.22	395.012	_	_	_	_	1.54749e+06	5.57083e+06	1.5866e+06	5.41446e+06	5.6331e+06	1.66957e+06	4.01703e+06	5.49208e+06	3.29873e+06	3.8755e+06	4.95893e+06	5.62494e+06	3.57034e+06	4.54453e+06	0.34	0.19556	0.907537
Com_21061_pos	LPC 15:0-SN1	C23 H48 N O7 P	481.317	9.029	482.324	_	_	_	_	1.9501e+07	1.13788e+07	1.83443e+07	4.37292e+06	8.23885e+06	1.99823e+07	5.85249e+06	9.28563e+06	4.0825e+06	1.08721e+07	9.01654e+06	1.06177e+07	1.36364e+07	8.28784e+06	-0.71	0.18066	0.906678
Com_7445_neg	PG 8:0_10:0	C24 H47 O10 P	526.292	8.478	525.285	_	_	_	_	369381	3.56819e+06	344135	2.10068e+06	789718	350939	2.08898e+06	1.06519e+06	4.28622e+06	1.48755e+06	1.21967e+06	1.19007e+06	1.25384e+06	1.88961e+06	0.59	0.15049	0.905897
Com_37768_pos	Enrofloxacin	C19 H22 F N3 O3	359.165	5.23	360.172	Organoheterocyclic compounds	Quinolines and derivatives	Quinoline carboxylic acids	Quinoline carboxylic acids	1.01646e+06	956204	685275	742950	694807	629748	1.25382e+06	1.02974e+06	871031	1.00482e+07	998130	1.00173e+06	787573	2.53377e+06	1.68	0.12341	0.903292
Com_8073_neg	Milbemectin A4	C32 H46 O7	542.322	8.384	541.315	Phenylpropanoids and polyketides	Macrolides and analogues	Milbemycins	Milbemycins	1.10944e+07	4.45847e+06	1.05128e+07	4.70783e+06	2.29923e+06	1.09495e+07	3.05544e+06	4.75652e+06	6.1746e+06	3.09745e+06	4.27678e+06	4.49862e+06	7.33705e+06	4.3099e+06	-0.76	0.18616	0.902661
Com_6694_neg	Tretinoin	C20 H28 O2	300.209	9.108	299.201	Lipids and lipid-like molecules	Prenol lipids	Retinoids	Retinoids	6.32406e+06	4.05698e+06	6.90429e+06	5.56791e+06	4.73162e+06	7.11409e+06	2.21663e+06	7.18801e+06	708961	2.0137e+06	5.82308e+06	6.13367e+06	5.78316e+06	4.01401e+06	-0.52	0.13311	0.902396
Com_18005_pos	Indole	C8 H7 N	117.058	5.2	118.065	Organoheterocyclic compounds	Indoles and derivatives	Indoles	Indoles	1.34486e+07	1.04059e+08	1.35026e+07	1.15489e+08	1.04374e+08	1.37757e+07	8.60122e+07	8.47132e+07	9.92469e+07	3.24856e+07	8.09907e+07	9.3311e+07	6.07748e+07	7.94599e+07	0.38	0.20308	0.901633
Com_6076_neg	Tetranor-12R-HETE	C16 H26 O3	266.188	6.926	265.181	Lipids and lipid-like molecules	Fatty Acyls	Fatty acids and conjugates	Long-chain fatty acids	2.27663e+06	2.10351e+06	2.09882e+06	1.34635e+06	908457	1.92507e+06	1.14204e+06	1.29123e+06	2.11618e+06	1.25196e+06	1.1904e+06	1.31855e+06	1.77647e+06	1.38506e+06	-0.35	0.22093	0.900182
Com_9927_pos	3-Methoxy prostaglandin F1alpha	C21 H38 O6	408.249	6.843	409.256	Lipids and lipid-like molecules	Fatty Acyls	Eicosanoids	Prostaglandins and related compounds	866790	790461	293191	833871	352829	925457	433892	531902	420471	557064	369732	502294	677100	469226	-0.52	0.2235	0.899853
Com_5525_neg	Erucic acid	C22 H42 O2	338.318	10.587	337.311	Lipids and lipid-like molecules	Fatty Acyls	Fatty acids and conjugates	Very long-chain fatty acids	2.07806e+06	805093	6.25172e+06	3.37398e+06	1.86323e+06	1.13905e+07	2.07261e+06	1.35934e+06	1.92375e+06	490814	1.50761e+06	2.5605e+06	4.29376e+06	1.65244e+06	-1.37	0.14492	0.897445
Com_660_neg	L-Adrenaline	C9 H13 N O3	183.089	4.964	164.071	Benzenoids	Phenols	Benzenediols	Catechols	2.59104e+08	9.48789e+07	248169835	7.16247e+07	7.87215e+07	2.58464e+08	7.46123e+07	1.34984e+08	6.76625e+07	3.76206e+07	1.26185e+08	1.21869e+08	1.68494e+08	9.38223e+07	-0.84	0.14531	0.897441
Com_15648_pos	LPH	C17 H27 N5 O4	347.19	5.134	348.198	_	_	_	_	1.13713e+06	1.94034e+06	1.02777e+06	5.59879e+06	1.31968e+06	840486	3.25592e+06	2.29491e+06	1.49725e+06	2.10545e+06	2.86656e+06	2.54127e+06	1.97736e+06	2.42689e+06	0.29	0.19746	0.896779
Com_24035_pos	H-Gly-Pro-OH	C7 H12 N2 O3	172.085	1.589	190.118	Organic acids and derivatives	Carboxylic acids and derivatives	Amino acids, peptides, and analogues	Dipeptides	1.14922e+07	7.80423e+06	1.10472e+07	1.14021e+07	5.24819e+06	1.16793e+07	9.71507e+06	1.11511e+07	1.65786e+07	1.70459e+07	1.046e+07	1.0922e+07	9.77885e+06	1.26454e+07	0.37	0.13493	0.894883
Com_9656_neg	alpha-Benzylsuccinic acid	C11 H12 O4	208.073	5.818	207.066	Phenylpropanoids and polyketides	Phenylpropanoic acids	Not available	Phenylpropanoic acids	4.5329e+06	4.64071e+06	5.37331e+06	2.42503e+06	4.67536e+06	3.72367e+06	3.32858e+06	3.3279e+06	1.33875e+06	3.78427e+06	2.52023e+06	4.8291e+06	4.2285e+06	3.18814e+06	-0.4	0.16231	0.89392
Com_1671_neg	2-Thiocytidine	C9 H13 N3 O4 S	259.064	3.093	258.056	Nucleosides, nucleotides, and analogues	Pyrimidine nucleosides	Not available	Pyrimidine nucleosides	8.52293e+06	4.52944e+06	1.00565e+07	3.00853e+06	5.54247e+06	1.07566e+07	2.42142e+06	5.20211e+07	5.6661e+06	4.57416e+06	4.39776e+07	4.51321e+07	7.06942e+06	2.56321e+07	1.85	0.23683	0.89072
Com_13396_pos	Indole-3-carboxaldehyde	C9 H7 N O	145.056	4.671	168.045	Organoheterocyclic compounds	Indoles and derivatives	Indoles	Indoles	628663	1.35119e+06	618890	3.82242e+06	1.02668e+06	646414	721108	7.52823e+06	1.04461e+06	651618	4.70527e+06	3.99828e+06	1.34904e+06	3.10819e+06	1.2	0.23613	0.888674
Com_22971_pos	Bis(3,5,5-trimethylhexyl) phthalate	C26 H42 O4	418.306	9.471	419.313	_	_	_	_	1.09456e+06	1.55811e+06	879765	824268	824339	858124	1.08673e+06	1.18427e+06	1.22641e+06	1.19421e+06	1.10162e+06	1.12288e+06	1.00653e+06	1.15269e+06	0.19	0.14945	0.888372
Com_23858_pos	Gly-Phe	C11 H14 N2 O3	222.1	5.205	223.108	Organic acids and derivatives	Carboxylic acids and derivatives	Amino acids, peptides, and analogues	Peptides	7.14114e+06	1.22422e+07	8.41094e+06	8.65002e+06	1.31061e+07	6.95962e+06	8.57256e+06	8.56409e+06	5.46304e+06	8.96557e+06	7.81535e+06	6.50528e+06	9.41835e+06	7.64765e+06	-0.3	0.1856	0.888067
Com_14746_pos	2-Hydroxy-2-methylbutanedioic acid	C5 H8 O5	148.037	7.703	297.082	Lipids and lipid-like molecules	Fatty Acyls	Fatty acids and conjugates	Methyl-branched fatty acids	4.19223e+07	7.7362e+07	6.46389e+07	8.48768e+07	7.65413e+07	5.58169e+07	7.00172e+07	7.2497e+07	8.46759e+07	9.0488e+07	7.13822e+07	7.62895e+07	6.68597e+07	7.75583e+07	0.21	0.16863	0.885942
Com_13443_pos	(5-L-Glutamyl)-L-Amino Acid	C8 H14 N2 O5	218.09	1.398	219.098	Organic acids and derivatives	Carboxylic acids and derivatives	Amino acids, peptides, and analogues	N-acyl-alpha amino acids	667394	873306	647725	898546	1.17883e+06	710929	1.06727e+06	811728	1.37462e+06	1.14442e+06	769293	884092	829455	1.00857e+06	0.28	0.1625	0.884015
Com_874_neg	Asaraldehyde	C10 H12 O4	196.075	5.777	241.073	Benzenoids	Benzene and substituted derivatives	Benzoyl derivatives	Benzoyl derivatives	6.04312e+07	1.65659e+07	3.7671e+07	1.84774e+07	1.45601e+07	3.0229e+07	1.8101e+07	131413723	2.59931e+07	2.47725e+07	6.86974e+07	5.57352e+07	2.96558e+07	5.41188e+07	0.86	0.22644	0.882663
Com_16423_pos	LPC 14:0-SN1	C22 H46 N O7 P	467.301	8.53	468.309	_	_	_	_	4.92181e+07	3.84166e+07	4.66559e+07	1.17866e+07	4.28433e+07	4.84359e+07	1.48842e+07	2.62835e+07	1.96683e+07	4.82509e+07	2.67342e+07	2.49416e+07	3.95594e+07	2.67938e+07	-0.56	0.2217	0.880129
Com_14956_pos	Palmitoyl sphingomyelin	C39 H79 N2 O6 P	702.575	9.639	703.582	Lipids and lipid-like molecules	Sphingolipids	Phosphosphingolipids	Phosphosphingolipids	313461	1.22217e+06	443807	1.70836e+06	951572	306344	320867	533751	243103	303108	307014	875509	824284	430559	-0.93	0.16548	0.879274
Com_29861_pos	SM 8:1;2O/26:6	C39 H67 N2 O6 P	1380.97	8.953	691.494	_	_	_	_	409907	639190	396580	360566	239754	1.71149e+06	420415	349094	368740	368941	295317	300790	626248	350550	-0.83	0.23245	0.878755
Com_4082_neg	2-Phenylglycine	C8 H9 N O2	151.063	5.496	150.055	Organic acids and derivatives	Carboxylic acids and derivatives	Amino acids, peptides, and analogues	Alpha amino acids	9.02037e+06	1.10344e+07	7.59624e+06	6.08884e+06	7.56304e+06	7.7995e+06	4.05711e+06	6.44601e+06	4.96853e+06	1.39585e+07	5.90435e+06	6.56091e+06	8.18374e+06	6.98257e+06	-0.22	0.2636	0.874711
Com_15589_neg	PE 18:0_18:0;O	C41 H82 N O9 P	763.582	10.549	762.574	_	_	_	_	382184	328196	375149	299390	253241	360242	1.77051e+06	327023	282285	260097	299667	1.64671e+06	333067	764382	1.19	0.24844	0.872217
Com_669_neg	Mestranol	C21 H26 O2	310.181	8.282	309.174	Lipids and lipid-like molecules	Steroids and steroid derivatives	Estrane steroids	Estrane steroids	2.20461e+08	1.19293e+08	2.24535e+08	1.34103e+08	1.2919e+08	2.224e+08	2.19903e+08	1.78011e+08	2.52895e+08	2.25926e+08	1.53795e+08	2.33657e+08	1.74997e+08	2.10698e+08	0.26	0.18373	0.872024
Com_20604_neg	PE 10:0_16:0	C31 H62 N O8 P	607.422	10.626	606.415	_	_	_	_	622840	540578	617915	2.167e+06	401264	587837	491471	530845	464957	414675	493586	549328	822906	490810	-0.74	0.18813	0.870329
Com_15532_neg	LPA 4:0	C7 H15 O7 P	242.055	6.807	223.037	Lipids and lipid-like molecules	Glycerophospholipids	Glycerophosphates	1,2-diacylglycerol-3-phosphates	273114	2.27917e+06	245862	1.36918e+06	1.53711e+06	254695	1.03247e+06	1.85348e+06	883899	661613	1.73093e+06	1.52856e+06	993187	1.28182e+06	0.36	0.22122	0.869982
Com_16346_neg	PE 15:0_18:1	C38 H74 N O8 P	703.516	10.84	702.509	_	_	_	_	725507	323604	689274	369299	254245	742517	359524	950508	2.4522e+06	1.31651e+06	966482	333815	517408	1.06317e+06	1.03	0.14963	0.869972
Com_44842_pos	Progesterone	C21 H30 O2	314.224	5.991	315.232	Lipids and lipid-like molecules	Steroids and steroid derivatives	Pregnane steroids	Gluco/mineralocorticoids, progestogins and derivatives	947787	867068	1.24378e+06	768352	693222	1.20676e+06	1.79803e+06	1.10117e+06	836689	1.0322e+06	912869	1.35361e+06	954496	1.17243e+06	0.29	0.22295	0.868894
Com_21707_neg	Cer 23:0;2O/12:0;O(FA 18:1)	C53 H103 N O5	833.785	10.791	832.778	_	_	_	_	366497	163472	348194	186555	128435	375090	181617	295804	147047	131586	152653	168630	261374	179556	-0.54	0.18087	0.868654
Com_13915_neg	PE 18:1_18:3;O	C41 H74 N O9 P	755.511	10.468	754.504	_	_	_	_	306172	229932	296805	812030	220849	295781	682067	299227	395822	257926	701258	533722	360262	478337	0.4	0.2385	0.868292
Com_18204_pos	Hypoxanthine	C5 H4 N4 O	136.039	4.076	137.046	Organoheterocyclic compounds	Imidazopyrimidines	Purines and purine derivatives	Hypoxanthines	2.71114e+07	5.45623e+08	2.39243e+07	4.31063e+08	5.47742e+08	2.39031e+07	7.03524e+07	4.66547e+08	2.953e+08	477849381	4.36801e+08	4.81441e+08	2.66561e+08	3.71382e+08	0.47	0.19427	0.867356
Com_17557_neg	FAHFA 20:4/17:2	C37 H60 O4	568.447	10.068	567.44	_	_	_	_	153289	86310.9	159172	94811.3	74471.5	318300	94214.7	105054	88858.9	84302.9	94840.6	106597	147726	95644.6	-0.62	0.19819	0.866744
Com_9948_neg	8,15-Dihete	C20 H32 O4	336.23	6.107	381.228	_	_	_	_	7.42679e+06	4.47266e+06	8.80871e+06	2.71192e+06	3.23265e+06	8.27158e+06	2.09495e+06	4.62976e+06	2.2528e+06	2.78559e+06	4.87708e+06	6.22917e+06	5.82072e+06	3.81156e+06	-0.61	0.17452	0.866599
Com_16664_neg	trans-Petroselinic acid	C18 H34 O2	328.261	9.587	327.254	Lipids and lipid-like molecules	Fatty Acyls	Fatty acids and conjugates	Long-chain fatty acids	908652	1.18905e+06	1.08641e+06	1.34741e+06	1.01133e+06	1.06805e+06	1.19142e+06	816826	1.17095e+06	884154	1.10465e+06	599199	1.10182e+06	961199	-0.19	0.22852	0.866193
Com_3108_neg	N-Phenylacetylglutamine	C13 H16 N2 O4	264.111	5.353	263.104	Organic acids and derivatives	Carboxylic acids and derivatives	Amino acids, peptides, and analogues	N-acyl-alpha amino acids	1.00701e+07	3.58965e+06	2.38581e+06	1.87253e+06	1.89486e+06	2.50365e+06	881781	2.88932e+06	1.54081e+06	3.6509e+06	2.27453e+06	1.95526e+06	3.71944e+06	2.19877e+06	-0.75	0.23792	0.863928
Com_5861_neg	15-Deoxy-delta12,14-prostaglandin D2	C20 H30 O4	316.204	7.974	315.197	Lipids and lipid-like molecules	Fatty Acyls	Eicosanoids	Prostaglandins and related compounds	5.90074e+06	4.16502e+06	6.33359e+06	1.30327e+06	450228	5.95263e+06	429664	2.77494e+06	253871	2.56955e+06	2.14637e+06	2.38643e+06	4.01758e+06	1.76014e+06	-1.19	0.21365	0.862656
Com_17939_neg	Cer 22:0;2O/12:0;O(FA 16:0)	C50 H99 N O5	793.753	10.943	792.746	_	_	_	_	198398	187916	197120	185625	155146	195476	210311	210535	199023	175703	189274	204535	186613	198230	0.08	0.2228	0.862468
Com_24129_neg	1-Methylguanosine	C11 H15 N5 O5	297.106	1.716	296.099	Nucleosides, nucleotides, and analogues	Purine nucleosides	Not available	Purine nucleosides	615828	792552	563351	770183	797587	680234	806942	749651	685979	648135	869231	869216	703289	771526	0.13	0.24932	0.862264
Com_16780_neg	4-(octyloxy)benzoic acid	C15 H22 O3	250.16	7.264	249.153	_	_	_	_	826021	835585	817163	718269	690108	855391	1.29363e+06	832502	963797	1.54428e+06	695332	760522	790423	1.01501e+06	0.36	0.14448	0.85984
Com_13281_neg	11(Z),14(Z),17(Z)-Eicosatrienoic acid	C20 H34 O2	306.254	6.564	305.246	Lipids and lipid-like molecules	Fatty Acyls	Fatty acids and conjugates	Long-chain fatty acids	182023	199452	337634	181055	192540	175618	142582	189368	167692	164819	196479	191213	211387	175359	-0.26	0.17648	0.859673
Com_23295_neg	PE O-19:2_22:4	C46 H82 N O7 P	791.584	10.782	790.577	_	_	_	_	318457	209290	302553	162102	436326	325924	271148	153278	127772	381353	144498	254666	292442	222119	-0.39	0.21142	0.857813
Com_23701_pos	N1-[3,5-di(trifluoromethyl)phenyl]-2-cyclopentyl-2-phenylacetamide	C21 H19 F6 N O	415.135	4.776	416.142	_	_	_	_	1.38066e+06	442771	1.24281e+06	507546	517438	1.56878e+06	1.39439e+06	345674	659613	438608	350950	467084	943336	609386	-0.63	0.20298	0.857386
Com_810_neg	Cholic acid	C24 H40 O5	408.288	7.218	407.28	Lipids and lipid-like molecules	Steroids and steroid derivatives	Bile acids, alcohols and derivatives	Trihydroxy bile acids, alcohols and derivatives	3.25416e+07	2.49816e+07	3.05583e+07	9.13062e+07	2.21637e+07	3.17523e+07	7.99234e+06	113957102	6.52053e+07	1.89795e+08	1.0205e+08	1.04295e+08	3.88839e+07	9.72159e+07	1.32	0.18098	0.855404
Com_25865_neg	LPC 20:0	C28 H58 N O7 P	597.401	11.378	596.394	Lipids and lipid-like molecules	Glycerophospholipids	Glycerophosphocholines	Phosphocholines	198956	335583	132937	136003	325384	134569	148099	126450	121747	120732	161194	212779	210572	148500	-0.5	0.18381	0.853905
Com_19923_pos	Ergosta-5,7,9(11),22-Tetraen-3-beta-Ol	C28 H42 O	394.323	7.484	395.331	_	_	_	_	3.02109e+06	4.06521e+06	2.24272e+06	5.87074e+06	1.94898e+06	2.51065e+06	2.47028e+06	4.23374e+06	5.57922e+06	4.69004e+06	3.8912e+06	4.46186e+06	3.27656e+06	4.22106e+06	0.36	0.17006	0.851685
Com_441_neg	Riboflavin	C17 H20 N4 O6	376.139	5.309	375.131	Organoheterocyclic compounds	Pteridines and derivatives	Alloxazines and isoalloxazines	Flavins	3.06584e+07	3.19415e+07	6.45806e+07	4.4798e+07	3.25216e+07	8.25062e+07	4.48221e+07	3.30925e+07	5.4701e+07	6.12424e+07	9.11704e+07	133044095	4.78344e+07	6.96788e+07	0.54	0.22271	0.851398
Com_12804_pos	Desoxycortone	C21 H30 O3	330.219	6.554	331.227	Lipids and lipid-like molecules	Steroids and steroid derivatives	Hydroxysteroids	21-hydroxysteroids	760721	523301	733477	356254	315535	550566	441755	410556	387204	428687	420073	441447	539976	421620	-0.35	0.21952	0.850675
Com_7706_neg	Prostaglandin A3	C20 H28 O4	332.199	6.43	331.192	Lipids and lipid-like molecules	Fatty Acyls	Eicosanoids	Prostaglandins and related compounds	3.68957e+06	2.14561e+06	3.41931e+06	1.86405e+06	1.09631e+06	4.26865e+06	1.1427e+06	2.18047e+06	1.11472e+06	1.96548e+06	2.33729e+06	2.40947e+06	2.74725e+06	1.85836e+06	-0.56	0.21292	0.849998
Com_23433_pos	2,3,4-Trihydroxybenzoic acid	C7 H6 O5	170.022	2.251	171.029	Phenylpropanoids and polyketides	Cinnamic acids and derivatives	Hydroxycinnamic acids and derivatives	Hydroxycinnamic acids	3.5226e+07	5.98689e+07	3.80743e+07	7.59191e+07	1.09586e+08	3.36391e+07	8.59072e+07	5.47536e+07	1.45839e+08	140331421	5.27353e+07	5.22219e+07	5.87188e+07	8.86314e+07	0.59	0.17121	0.849378
Com_8361_neg	Dulcitol	C6 H14 O6	182.078	1.327	181.071	Organic oxygen compounds	Organooxygen compounds	Carbohydrates and carbohydrate conjugates	Sugar alcohols	5.43173e+06	3.65845e+06	2.20801e+06	2.34307e+06	4.341e+06	3.79521e+06	2.32377e+06	1.80802e+06	7.60515e+06	2.0706e+06	1.81521e+06	1.91422e+06	3.62958e+06	2.92283e+06	-0.31	0.24484	0.848039
Com_18560_pos	5-Methyl-2'-deoxycytidine	C10 H15 N3 O4	241.106	2.686	242.114	Nucleosides, nucleotides, and analogues	Pyrimidine nucleosides	Pyrimidine 2'-deoxyribonucleosides	Pyrimidine 2'-deoxyribonucleosides	110890	445278	95725.5	337413	377529	111984	359041	269823	429637	359846	250983	239682	246470	318169	0.36	0.18942	0.845409
Com_5071_neg	LPA 9:0	C12 H25 O7 P	312.134	6.443	311.127	Lipids and lipid-like molecules	Glycerophospholipids	Glycerophosphates	1,2-diacylglycerol-3-phosphates	3.73068e+06	1.4794e+07	3.66407e+06	1.53266e+07	1.04766e+07	3.37453e+06	1.0471e+07	1.05807e+06	1.35595e+07	9.32522e+06	1.11031e+06	1.09e+06	8.56108e+06	6.10234e+06	-0.48	0.27353	0.844268
Com_26116_pos	LPC 16:0-SN1	C24 H50 N O7 P	495.333	9.516	496.34	_	_	_	_	1000959441	5.31303e+08	1116761023	231963780	448447582	1028568052	360491828	5.19783e+08	2.95105e+08	5.72708e+08	4.87416e+08	4.77587e+08	7.26334e+08	4.52182e+08	-0.68	0.21813	0.843835
Com_27722_pos	Nicotinuric acid	C8 H8 N2 O3	180.054	5.211	181.061	Organic acids and derivatives	Carboxylic acids and derivatives	Amino acids, peptides, and analogues	N-acyl-alpha amino acids	4.88478e+06	4.49144e+06	4427474	3.95691e+06	3.30836e+06	4.65639e+06	1.66415e+06	2.90447e+06	2.3261e+06	1.08607e+07	2.68343e+06	3.01179e+06	4.28756e+06	3.90844e+06	-0.13	0.29238	0.843687
Com_2559_neg	Flavin adenine dinucleotide (FAD)	C27 H33 N9 O15 P2	785.159	5.101	784.152	Nucleosides, nucleotides, and analogues	Flavin nucleotides	Not available	Flavin nucleotides	2.61526e+07	3.71598e+07	2.74549e+07	3.41884e+07	3.37348e+07	3.05977e+07	3.80708e+07	4.55662e+07	3.90208e+07	3.90326e+07	4.094e+07	2.29601e+07	3.1548e+07	3.75984e+07	0.25	0.18168	0.842849
Com_4630_neg	LPE O-20:1	C25 H52 N O6 P	493.354	11.72	492.346	_	_	_	_	369466	263854	355896	279747	222474	370649	351637	374273	312237	299989	349856	379809	310348	344634	0.15	0.23879	0.842692
Com_17161_pos	Lysine Butyrate	C10 H22 N2 O4	234.158	1.492	235.165	Organic acids and derivatives	Carboxylic acids and derivatives	Amino acids, peptides, and analogues	L-alpha-amino acids	8.10998e+06	3.54395e+06	7.28613e+06	6.94501e+06	1.65646e+06	1.191e+07	5.46473e+06	4.33689e+06	3.41399e+06	1.53715e+06	3.88482e+06	3.46987e+06	6.57526e+06	3.68457e+06	-0.83	0.19277	0.841315
Com_33027_pos	Dihydrothymine	C5 H8 N2 O2	128.059	1.382	129.066	Organoheterocyclic compounds	Diazines	Pyrimidines and pyrimidine derivatives	Hydropyrimidines	9.03797e+07	1.61416e+08	7.40085e+07	200856302	1.00299e+08	7.33918e+07	2.68039e+08	1.22011e+08	1.19219e+08	3.40373e+08	1.04434e+08	1.21563e+08	1.16725e+08	1.79273e+08	0.61	0.17119	0.838951
Com_13569_pos	SM 8:1;2O/34:7	C47 H81 N2 O6 P	800.582	11.601	401.298	_	_	_	_	171770	141180	231595	1.64966e+06	286668	180948	175407	168239	153270	184824	166654	168188	443637	169430	-1.38	0.20308	0.838854
Com_14837_neg	Ne-(1-Carboxymethyl)-L-lysine	C8 H16 N2 O4	204.11	1.438	203.103	_	_	_	_	768409	995499	796651	902471	806077	812805	870821	1.00938e+06	840150	795379	944946	968521	846985	904866	0.09	0.24996	0.838182
Com_28522_neg	Punicic Acid	C18 H30 O2	278.224	8.026	323.222	Lipids and lipid-like molecules	Fatty Acyls	Lineolic acids and derivatives	Lineolic acids and derivatives	483322	418846	417584	367125	193791	495157	262209	387570	216747	330206	321008	357078	395971	312470	-0.34	0.23127	0.836629
Com_1407_neg	Lactose	C12 H22 O11	342.117	7.357	341.109	Organic oxygen compounds	Organooxygen compounds	Carbohydrates and carbohydrate conjugates	O-glycosyl compounds	6.52015e+07	9.28962e+07	5.77745e+07	9.25117e+07	101486329	5.89299e+07	1.06076e+08	8.32554e+07	9.8307e+07	8.93263e+07	7.87272e+07	8.00509e+07	7.81334e+07	8.92905e+07	0.19	0.20958	0.83585
Com_10991_pos	N-cyclohexyl-1-methyl-5-(1H-pyrrol-1-yl)-1H-pyrazole-4-carboxamide	C15 H20 N4 O	272.16	5.721	273.167	_	_	_	_	3.1442e+06	5.00766e+06	3.38899e+06	6.5545e+06	7.31571e+06	3.69337e+06	4.68019e+06	4.89091e+06	3.91745e+06	9.42699e+06	6.62136e+06	8.54759e+06	4.85074e+06	6.34742e+06	0.38	0.2163	0.835726
Com_14613_pos	PC O-14:0	C22 H46 N O7 P	467.301	8.291	468.308	_	_	_	_	6.20447e+06	3.87171e+06	5.85989e+06	909265	4.30539e+06	5.07555e+06	1.2946e+06	2.89863e+06	1.97876e+06	5.77997e+06	2.66143e+06	1.8232e+06	4.37105e+06	2.73943e+06	-0.67	0.25659	0.833728
Com_14079_pos	Radicinin	C12 H12 O5	236.072	9.578	237.079	Organic oxygen compounds	Organooxygen compounds	Carbonyl compounds	Aryl alkyl ketones	7.41965e+07	9.42553e+07	2.93839e+07	1.26909e+08	9.06522e+07	7.68027e+07	8.01067e+07	138907057	1.34033e+08	9.79009e+07	7.63874e+07	105564256	8.20332e+07	1.05483e+08	0.36	0.2015	0.833267
Com_20158_pos	L-Tryptophan	C11 H12 N2 O2	204.09	6.141	205.097	Organoheterocyclic compounds	Indoles and derivatives	Indolyl carboxylic acids and derivatives	Indolyl carboxylic acids and derivatives	2.23242e+06	1.38517e+07	2.20905e+06	1.68886e+07	1.555e+07	2.19802e+06	1.15512e+07	1.27859e+07	1.33401e+07	3.92123e+06	1.26023e+07	1.29373e+07	8.82163e+06	1.11897e+07	0.34	0.25343	0.832902
Com_13316_pos	Prostaglandin G2	C20 H32 O6	368.22	10.116	369.227	Lipids and lipid-like molecules	Fatty Acyls	Eicosanoids	Prostaglandins and related compounds	382468	582149	496250	355077	559204	600146	396263	794771	382610	667950	785023	736138	495882	627126	0.33	0.2353	0.829807
Com_19508_pos	5'-S-Methyl-5'-thioadenosine	C11 H15 N5 O3 S	140.031	5.147	298.097	Nucleosides, nucleotides, and analogues	5'-deoxyribonucleosides	5'-deoxy-5'-thionucleosides	5'-deoxy-5'-thionucleosides	1.63448e+08	1.9685e+08	1.588e+08	1.96484e+08	1.79684e+08	1.7571e+08	1.12873e+08	2.38696e+08	4.06993e+08	2.27025e+08	230393529	2.33147e+08	1.78496e+08	2.41521e+08	0.43	0.18985	0.829769
Com_4028_neg	Mevalonic acid	C6 H12 O4	148.073	4.75	147.066	Lipids and lipid-like molecules	Fatty Acyls	Fatty acids and conjugates	Hydroxy fatty acids	1.99498e+07	2.01407e+07	1.75022e+07	3.11607e+07	1.78396e+07	1.8251e+07	7.68827e+06	1.49613e+07	2.14777e+07	2.54277e+07	1.70146e+07	1.80275e+07	2.08073e+07	1.74328e+07	-0.25	0.27937	0.826814
Com_14371_pos	Vindoline	C25 H32 N2 O6	456.226	9.08	457.233	Alkaloids and derivatives	Plumeran-type alkaloids	Not available	Plumeran-type alkaloids	5.79243e+06	5.97823e+06	2.91133e+06	3.58927e+06	6.73118e+06	5.69554e+06	3818943	4.81583e+06	1.95313e+06	1.51382e+06	4.18091e+06	5.8934e+06	5.11633e+06	3.696e+06	-0.46	0.16206	0.825862
Com_262_neg	Phenylacetylglycine	C10 H11 N O3	193.073	5.456	192.066	Organic acids and derivatives	Carboxylic acids and derivatives	Amino acids, peptides, and analogues	N-acyl-alpha amino acids	9.9951e+07	123539994	9.65661e+07	1.16085e+08	1.11815e+08	9.87684e+07	4.55041e+07	1.01866e+08	5.76934e+07	1.61438e+08	9.18489e+07	1.01015e+08	1.07788e+08	9.32276e+07	-0.2	0.26475	0.821079
Com_6149_neg	PG 18:0_18:1	C42 H81 O10 P	776.547	9.112	775.54	_	_	_	_	754176	1.75377e+07	723615	595938	654865	696002	7.1905e+06	4.88095e+06	6.11848e+06	1.12826e+06	756507	2.80757e+06	3.49372e+06	3.81371e+06	0.12	0.21288	0.819631
Com_20839_pos	Corey Lactone Diol	C8 H12 O4	172.073	5.94	367.135	Organoheterocyclic compounds	Lactones	Gamma butyrolactones	Gamma butyrolactones	1.11493e+07	1.33032e+07	1.11535e+07	1.01253e+07	5.34487e+06	1.07395e+07	1.27896e+07	2.12206e+07	9.81797e+06	5.1086e+06	1.98002e+07	2.07852e+07	1.03026e+07	1.49203e+07	0.53	0.29156	0.818813
Com_3946_neg	LPC 18:3	C26 H48 N O7 P	563.323	8.559	562.315	Lipids and lipid-like molecules	Glycerophospholipids	Glycerophosphocholines	Phosphocholines	2.53424e+07	2.14944e+07	2.42428e+07	8.05057e+06	1.66302e+07	2.55501e+07	1.17854e+07	1.65521e+07	1.06084e+07	1.8704e+07	1.56318e+07	1.6382e+07	2.02184e+07	1.49439e+07	-0.43	0.2426	0.817176
Com_45402_pos	PC 14:0_15:0	C37 H74 N O8 P	691.51	8.85	692.517	_	_	_	_	1.62218e+06	1.19735e+06	1.64242e+06	1.44665e+06	872150	1.46247e+06	1.43497e+06	1.08261e+06	1.27052e+06	1.23275e+06	1.03559e+06	1.05281e+06	1.37387e+06	1.18488e+06	-0.21	0.26019	0.817142
Com_10936_neg	LPE 8:0	C13 H28 N O7 P	341.16	6.147	340.153	Lipids and lipid-like molecules	Glycerophospholipids	Glycerophosphoethanolamines	1-acyl-sn-glycero-3-phosphoethanolamines	2.54191e+06	905664	2.42342e+06	776618	1.28441e+06	2.74711e+06	771133	1.67421e+06	707483	471300	1.52378e+06	1.50773e+06	1.77986e+06	1.10927e+06	-0.68	0.17537	0.817086
Com_1609_neg	Prostaglandin F3alpha	C20 H32 O5	398.234	8.609	397.226	Lipids and lipid-like molecules	Fatty Acyls	Eicosanoids	Prostaglandins and related compounds	7.84924e+07	4.09626e+07	7.94481e+07	4.26125e+07	4.28026e+07	7.69895e+07	7.70028e+07	5.88566e+07	9.16173e+07	7.31429e+07	5.05224e+07	8.71176e+07	6.0218e+07	7.30433e+07	0.27	0.22029	0.817045
Com_10068_neg	4-Butylresorcinol	C10 H14 O2	166.099	5.933	211.097	Benzenoids	Phenols	Benzenediols	Resorcinols	5.23165e+06	6.34628e+06	4.52773e+06	5.58086e+06	6.68585e+06	5.05332e+06	4.47043e+06	5.41985e+06	5.02698e+06	6.19984e+06	4.51205e+06	4.86453e+06	5.57095e+06	5.08228e+06	-0.13	0.27797	0.816618
Com_16216_pos	Serotonin	C10 H12 N2 O	176.095	4.886	159.092	Organoheterocyclic compounds	Indoles and derivatives	Tryptamines and derivatives	Serotonins	368489	1.12229e+06	868587	1.47637e+06	1.64218e+06	868704	1.0062e+06	1.45613e+06	1.77055e+06	1.64148e+06	1.00987e+06	1.18544e+06	1.05777e+06	1.34495e+06	0.34	0.21551	0.81449
Com_19330_pos	Levodopa	C9 H11 N O4	197.069	5.077	198.076	_	_	_	_	5.4694e+06	1.14933e+08	4.90433e+06	9.52047e+06	2.93214e+06	4.90652e+06	3.92625e+06	4.3167e+06	5.80619e+06	7.46594e+06	3.04411e+06	4.69056e+06	2.37776e+07	4.87496e+06	-2.28	0.2924	0.813106
Com_15229_pos	PC O-31:7	C39 H66 N O7 P	691.462	9.656	692.469	_	_	_	_	1.3907e+06	1.0702e+06	2.15459e+06	1.37966e+06	1.02742e+06	1.1497e+06	1.28158e+06	992781	944331	1.30461e+06	1.1549e+06	1.11252e+06	1.36204e+06	1.13179e+06	-0.26	0.2267	0.811554
Com_38168_pos	4-Ethylbenzaldehyde	C9 H10 O	134.073	6.664	135.08	Benzenoids	Benzene and substituted derivatives	Benzoyl derivatives	Benzoyl derivatives	2.02311e+07	1.23392e+07	1.79614e+07	2.63971e+07	2.54368e+07	1.9227e+07	1.64009e+07	1.87621e+07	1.67721e+07	1.8082e+07	1.38587e+07	1.70126e+07	2.02654e+07	1.68147e+07	-0.26	0.21024	0.809283
Com_2969_neg	Asp-glu	C9 H14 N2 O7	262.08	1.862	243.062	Organic acids and derivatives	Carboxylic acids and derivatives	Amino acids, peptides, and analogues	Dipeptides	4.02888e+07	2.17497e+07	3.76236e+07	2.37087e+07	3.21839e+07	3.96758e+07	3.04042e+07	2.27368e+07	4.1003e+07	2.80069e+07	1.96727e+07	2.07444e+07	3.25384e+07	2.70947e+07	-0.26	0.26229	0.806588
Com_5982_neg	Orotic Acid	C5 H4 N2 O4	156.016	1.369	155.009	Organoheterocyclic compounds	Diazines	Pyrimidines and pyrimidine derivatives	Pyrimidinecarboxylic acids	1.93426e+07	2.87392e+06	3.24301e+06	2.83835e+06	2.27594e+06	3.67269e+06	2.99475e+06	2.76644e+06	2.34711e+06	2.22727e+06	2.81891e+06	2.92894e+06	5.70775e+06	2.68057e+06	-1.09	0.23101	0.805943
Com_13780_neg	LPS 19:0	C25 H50 N O9 P	539.323	11.071	538.315	Lipids and lipid-like molecules	Glycerophospholipids	Glycerophosphoserines	Phosphatidylserines	385204	756613	433829	209366	1.86467e+06	388206	967347	1.19984e+06	232594	475948	1.49561e+06	1.65671e+06	672982	1.00467e+06	0.57	0.30857	0.805453
Com_17194_neg	2,6-Dihydroxypurine	C5 H4 N4 O2	152.033	4.721	151.025	Organoheterocyclic compounds	Imidazopyrimidines	Purines and purine derivatives	Hypoxanthines	1.51937e+06	1.05445e+06	1.3792e+06	549642	1.09584e+06	1.49185e+06	801243	998738	1.2294e+06	830616	859936	807821	1.18172e+06	921292	-0.35	0.2486	0.804138
Com_12208_neg	trans-10-Heptadecenoic Acid	C17 H32 O2	314.246	10.395	313.238	Lipids and lipid-like molecules	Fatty Acyls	Fatty acids and conjugates	Long-chain fatty acids	5.02823e+06	3.03088e+06	2.72418e+06	2.79612e+06	4.24668e+06	3.68985e+06	2.77877e+06	2.6622e+06	3.7207e+06	2.5061e+06	3.85755e+06	2.57552e+06	3.58599e+06	3.01681e+06	-0.24	0.23184	0.803291
Com_25030_pos	D-(+)-Tryptophan	C11 H12 N2 O2	204.089	6.353	205.097	Organoheterocyclic compounds	Indoles and derivatives	Indolyl carboxylic acids and derivatives	Indolyl carboxylic acids and derivatives	2.53287e+06	3.23962e+06	2.53319e+06	3.61232e+06	2.8435e+06	2.93387e+06	2.37625e+06	3.58815e+06	3.13012e+06	3.29952e+06	3.52137e+06	4.07849e+06	2.94923e+06	3.33232e+06	0.17	0.24024	0.802698
Com_12600_pos	SM 18:1;2O/8:0	C31 H63 N2 O6 P	590.442	11.272	591.45	_	_	_	_	2.1684e+07	2.03873e+07	2.74541e+07	1.48872e+07	2.49744e+07	3.93724e+07	2.27702e+07	2.31372e+07	9.79949e+06	1.08237e+07	2.32462e+07	2.15198e+07	2.47932e+07	1.85494e+07	-0.41	0.17927	0.800157
Com_9612_pos	5-Hydroxyindole-2-carboxylic acid	C9 H7 N O3	177.043	4.208	195.077	Organic acids and derivatives	Carboxylic acids and derivatives	Amino acids, peptides, and analogues	Alpha amino acids and derivatives	1.89797e+07	4.78121e+07	1.83336e+07	2.41508e+07	7.40917e+07	1.97176e+07	3.99412e+07	3.26005e+07	4.62717e+07	9.06369e+07	3.28429e+07	3.4107e+07	3.38476e+07	4.60667e+07	0.44	0.20341	0.793345
Com_47081_pos	(5-methyl-3-isoxazolyl)[4-(5-propyl-2-pyrimidinyl)piperazino]methanone	C16 H21 N5 O2	315.168	4.907	316.176	_	_	_	_	5.61403e+06	6.01839e+06	5.58989e+06	5.75224e+06	1.68818e+07	4.54431e+06	5.35232e+06	7.43214e+06	1.0839e+07	2.42587e+07	7.8414e+06	9.98524e+06	7.40011e+06	1.09515e+07	0.56	0.2101	0.793228
Com_18775_pos	DL-Carnitine	C7 H15 N O3	161.105	1.348	162.112	Organic nitrogen compounds	Organonitrogen compounds	Quaternary ammonium salts	Carnitines	9986056331	12433461964	9919750323	10286445063	12534832931	10143807350	11038180465	11400542354	13273971625	10636400193	11391909866	11931565563	10884058994	11612095011	0.09	0.24911	0.793036
Com_14290_neg	SM 8:1;2O/18:1	C31 H61 N2 O6 P	634.433	10.257	633.426	_	_	_	_	785104	2.77988e+06	590178	1.54021e+06	1.41162e+06	827947	1.9428e+06	2.18997e+06	1.36207e+06	749201	2.02784e+06	1.83062e+06	1322489	1.68375e+06	0.34	0.28145	0.792363
Com_3772_neg	N-Acetyl-Dl-glutamic acid	C7 H11 N O5	189.063	2.519	188.056	Organic acids and derivatives	Carboxylic acids and derivatives	Amino acids, peptides, and analogues	Glutamic acid and derivatives	2.41367e+07	1.64649e+07	2.28133e+07	1.8093e+07	1.17288e+07	2.38062e+07	1.74109e+07	1.75444e+07	1.46665e+07	1.43354e+07	1.64192e+07	1.73619e+07	1.95071e+07	1.62897e+07	-0.26	0.23481	0.791849
Com_15737_neg	LPC 17:0	C25 H52 N O7 P	555.353	9.741	554.346	Lipids and lipid-like molecules	Glycerophospholipids	Glycerophosphocholines	Phosphocholines	2.97829e+06	2.24301e+06	2.38435e+06	878820	378320	3.98687e+06	928819	1.32041e+06	391413	1.35264e+06	1.27832e+06	1.34893e+06	2.14161e+06	1.10342e+06	-0.95	0.26365	0.791001
Com_29541_pos	Prostaglandin E2-1-glyceryl ester	C23 H38 O7	408.249	7.566	409.256	Lipids and lipid-like molecules	Fatty Acyls	Eicosanoids	Prostaglandins and related compounds	3.25396e+07	3.45662e+07	2.97238e+07	2.28887e+07	2.48241e+07	2.66556e+07	2.20648e+07	2.98619e+07	1.53178e+07	1.68051e+07	3.15191e+07	2.86344e+07	2.8533e+07	2.40339e+07	-0.24	0.19174	0.7909
Com_16763_pos	methyl 4-oxo-4H-benzo[4,5]imidazo[2,1-b][1,3]thiazine-2-carboxylate	C12 H8 N2 O3 S	260.03	1.268	261.037	_	_	_	_	3.5995e+07	6.15007e+07	3.16504e+07	5.22546e+07	4.6075e+07	3.47739e+07	4.87903e+07	6.26185e+07	3.6906e+07	3.95384e+07	5.20546e+07	6.61525e+07	4.37082e+07	5.10101e+07	0.22	0.29041	0.790668
Com_4979_neg	13Z,16Z-Docosadienoic Acid	C22 H40 O2	336.303	8.935	335.296	_	_	_	_	705869	629484	5.40642e+06	816290	550272	5.47679e+06	628112	679538	1.51267e+06	577584	629351	803976	2.26419e+06	805205	-1.49	0.24852	0.789966
Com_17444_pos	N1-(2-pyridyl)-2-(3,5-difluorophenyl)acetamide	C13 H10 F2 N2 O	248.08	4.745	249.087	_	_	_	_	2.36475e+06	726713	2.14017e+06	843802	1.05322e+06	2.15062e+06	7.4801e+06	3.02317e+06	745008	794669	2.60341e+06	2.71148e+06	1.54655e+06	2.89297e+06	0.9	0.32624	0.788671
Com_47023_pos	Cer 12:0;2O/10:0	C22 H45 N O3	371.34	9.5	372.347	_	_	_	_	3.30217e+06	6.47903e+06	3.39445e+06	1.41365e+07	8.65622e+06	3.39044e+06	4.43118e+06	3.16265e+06	5.00758e+06	6.4108e+06	3.31419e+06	3.05804e+06	6.55979e+06	4.23074e+06	-0.63	0.2816	0.787716
Com_26390_pos	N-Acetyl-D-galactosamine	C8 H15 N O6	221.09	2.362	244.079	Organic oxygen compounds	Organooxygen compounds	Carbohydrates and carbohydrate conjugates	Acylaminosugars	2.26021e+07	1.74916e+07	2.08402e+07	1.59488e+07	2.56682e+07	2.10803e+07	3.28294e+06	2.50177e+08	1.46328e+07	1.73114e+07	2.19887e+08	2.09635e+08	2.06052e+07	119154343	2.53	0.30304	0.783277
Com_1086_neg	Dodecanedioic acid	C12 H22 O4	230.152	6.404	229.144	Lipids and lipid-like molecules	Fatty Acyls	Fatty acids and conjugates	Medium-chain fatty acids	7.96194e+07	4.51086e+07	7.66147e+07	4.93835e+07	5.76595e+07	7.97924e+07	2.73034e+07	6.72075e+07	4.23775e+07	4.91533e+07	6.5624e+07	6.3792e+07	6.46963e+07	5.25763e+07	-0.29	0.22885	0.780221
Com_4146_neg	Oleoyl-L-alpha-lysophosphatidic acid	C21 H41 O7 P	400.283	9.718	435.252	Lipids and lipid-like molecules	Glycerophospholipids	Glycerophosphates	1-acylglycerol-3-phosphates	8.87196e+06	1.27333e+07	7.05942e+06	8.26346e+06	1.31619e+07	8.66954e+06	8.72944e+06	1.84746e+07	6.66865e+06	9.68056e+06	1.54016e+07	1.67345e+07	9.79325e+06	1.26149e+07	0.36	0.30672	0.779223
Com_20739_neg	PE 15:1_18:2	C38 H70 N O8 P	699.485	11.286	698.477	_	_	_	_	206122	175360	199129	319366	146946	196016	254908	180409	431258	182865	177455	441678	207156	278096	0.42	0.26554	0.778612
Com_71_neg	PA 8:0_10:0	C21 H41 O8 P	452.254	9.443	451.247	_	_	_	_	8.81929e+07	867656796	7.92953e+07	6.98429e+08	1962906614	8.81989e+07	1.31011e+08	1253172418	5.52263e+08	5.94081e+08	1237902124	1308982074	6.3078e+08	8.46235e+08	0.42	0.27184	0.777141
Com_18159_neg	SHexCer 28:1;2O	C34 H65 N O11 S	695.431	10.006	694.424	_	_	_	_	603332	341002	536593	374586	294226	584668	651717	450218	1.25046e+06	361865	480555	539921	455735	622456	0.44	0.25185	0.774893
Com_527_neg	LPS 18:1	C24 H46 N O9 P	477.286	9.721	522.284	Lipids and lipid-like molecules	Glycerophospholipids	Glycerophosphoserines	Phosphatidylserines	1.02493e+08	1.56338e+08	93255494	9.97796e+07	1.6283e+08	1.11425e+08	113064381	2.23331e+08	8.08965e+07	1.1332e+08	189717616	2.10891e+08	1.2102e+08	1.55203e+08	0.35	0.31983	0.772172
Com_9901_pos	MAG (18:3)	C21 H36 O4	352.261	7.872	353.268	Lipids and lipid-like molecules	Glycerolipids	Monoradylglycerols	Monoacylglycerols	7.78625e+06	2.39438e+06	6.49216e+06	5.16278e+06	318135	1.4094e+06	5.77333e+06	6.02369e+06	2.06773e+06	3.346e+06	6.8846e+06	6.81095e+06	3.92718e+06	5.15105e+06	0.39	0.27361	0.771657
Com_7699_neg	PE 18:2_20:2	C43 H78 N O8 P	767.553	8.908	766.545	_	_	_	_	1.9223e+06	1.83404e+06	1.84441e+06	1.51897e+06	1.66917e+06	1.77402e+06	1.00208e+07	2.07061e+06	1.42972e+06	1.73663e+06	1.92824e+06	2.0483e+06	1.76049e+06	3.20571e+06	0.86	0.29307	0.771361
Com_11392_pos	D-glutamine	C5 H10 N2 O3	146.069	6.189	147.077	Organic acids and derivatives	Carboxylic acids and derivatives	Amino acids, peptides, and analogues	D-alpha-amino acids	933213	2.01389e+06	781909	2.84255e+06	1.69195e+06	600619	1.58476e+06	1.90867e+06	2.44126e+06	1.5814e+06	1.79592e+06	1.36589e+06	1.47736e+06	1.77965e+06	0.26	0.24986	0.769995
Com_14816_neg	PE O-17:0_18:1	C40 H80 N O7 P	717.577	10.572	762.575	_	_	_	_	1.2658e+06	1.08699e+06	1.2425e+06	991586	838740	1.19313e+06	3.87294e+06	1.08311e+06	934935	861448	992502	2.81007e+06	1.10313e+06	1.75917e+06	0.67	0.31829	0.768977
Com_850_neg	Homogentisic acid	C8 H8 O4	168.042	4.837	167.034	Benzenoids	Benzene and substituted derivatives	Phenylacetic acids	2(hydroxyphenyl)acetic acids	3.23783e+07	8.50738e+07	4.17633e+07	4.35113e+07	2.65427e+07	4.14069e+07	2.70221e+07	2.63977e+07	7.36512e+07	4.17921e+07	2.196e+07	2.74748e+07	4.51127e+07	3.6383e+07	-0.31	0.35131	0.76741
Com_24695_pos	PC O-33:6	C41 H72 N O7 P	721.518	9.27	722.525	_	_	_	_	1.12268e+06	1.16573e+06	3.64991e+06	1.19837e+06	866446	1.01492e+06	1.05834e+06	8.47042e+06	907651	1.1654e+06	1.69685e+06	4.32859e+06	1.50301e+06	2.93787e+06	0.96	0.32454	0.76688
Com_6399_neg	LPE O-22:1	C27 H56 N O6 P	521.384	10.528	520.377	_	_	_	_	431576	370611	423633	338082	285969	406799	342769	369287	318767	293712	338395	376611	376112	339923	-0.14	0.23485	0.765521
Com_13745_neg	PE 16:0_18:3	C39 H72 N O8 P	713.501	10.522	712.493	_	_	_	_	1.26414e+06	1.08557e+06	1.24087e+06	990284	837639	1.19156e+06	1.00401e+06	1.08169e+06	933708	860317	991200	1.10314e+06	1.10168e+06	995677	-0.14	0.23485	0.76552
Com_12364_pos	3,4-dihydro-2H,6H-[1,3]thiazino[2,3-b]quinazolin-6-one	C11 H10 N2 O S	240.03	7.709	241.038	_	_	_	_	1.36345e+06	2.26823e+06	1.77594e+06	2.62429e+06	2.34523e+06	1.60143e+06	2.41101e+06	1.9079e+06	2.54102e+06	2.65096e+06	2.07609e+06	2.05301e+06	1.99643e+06	2.27333e+06	0.18	0.23184	0.765145
Com_17223_neg	LPI 18:4	C27 H45 O12 P	592.266	7.969	591.258	Lipids and lipid-like molecules	Glycerophospholipids	Glycerophosphoinositols	Phosphatidylinositols	259206	1.17423e+06	253279	699015	527204	269513	691950	757917	1.04114e+06	361483	496508	655402	530407	667400	0.33	0.26448	0.76501
Com_1020_neg	2-Phosphoglyceric acid	C3 H7 O7 P	185.992	1.543	166.974	Organic oxygen compounds	Organooxygen compounds	Carbohydrates and carbohydrate conjugates	Sugar acids and derivatives	3.18279e+07	3.87814e+07	3.29224e+07	6.92599e+06	1.80497e+07	4.15345e+07	2.14684e+07	9.01614e+06	4.15822e+07	3.85977e+07	6.91058e+06	7.59662e+06	2.83403e+07	2.08619e+07	-0.44	0.35061	0.764791
Com_33008_pos	Glycerophospho-N-palmitoyl ethanolamine	C21 H44 N O7 P	453.285	9.446	454.293	Lipids and lipid-like molecules	Glycerophospholipids	Glycerophosphoethanolamines	Glycero-3-phospho-N-acyl-ethanolamines	8.21559e+07	6.83954e+07	8.71418e+07	3.43623e+07	7.23996e+07	8.26503e+07	1.01751e+08	1.03828e+08	3.96953e+07	1.07527e+08	9.48841e+07	9.89728e+07	7.11842e+07	9.11097e+07	0.35	0.28466	0.764655
Com_9237_neg	PE O-18:1_22:5	C45 H80 N O7 P	777.568	10.997	776.561	_	_	_	_	602252	559643	509273	416746	348317	438862	589811	472672	576536	464709	424938	874382	479182	567175	0.24	0.27716	0.764332
Com_8994_neg	PE 18:1_20:4	C43 H76 N O8 P	765.527	10.423	764.519	_	_	_	_	84414.4	143381	80341.3	67276.3	56759.2	84012.9	72433.8	79521.3	66374.5	66877.5	69556.4	73809.3	86030.8	71428.8	-0.26	0.29516	0.764142
Com_10862_neg	PE 19:0_18:1	C42 H82 N O8 P	759.579	11.723	758.573	_	_	_	_	725640	497376	3.22694e+06	533127	453956	5.08103e+06	2.34332e+06	692334	2.5728e+06	1.95625e+06	2.47433e+06	2.28961e+06	1.75301e+06	2.05477e+06	0.22	0.25379	0.763883
Com_16259_pos	Cuminaldehyde	C10 H12 O	148.089	6.666	149.096	Lipids and lipid-like molecules	Prenol lipids	Monoterpenoids	Aromatic monoterpenoids	2.33015e+07	4.09421e+07	2.13947e+07	2.78695e+07	3.48638e+07	2.17885e+07	2.26372e+07	2.46414e+07	2.15517e+07	2.82154e+07	2.43668e+07	2.40695e+07	2.836e+07	24246991	-0.22	0.28983	0.762929
Com_707_neg	PA 4:0_8:0	C15 H29 O8 P	368.16	6.812	367.153	_	_	_	_	2.0712e+07	1.2772e+08	1.74433e+07	6.82206e+07	8.90352e+07	1.86779e+07	5.15711e+07	9.98408e+07	4.52333e+07	3.75867e+07	9.13068e+07	9.34242e+07	5.69682e+07	6.98272e+07	0.29	0.29788	0.760921
Com_1765_neg	2-(Dimethylamino)Guanosine	C12 H17 N5 O5	311.122	1.682	310.114	_	_	_	_	1.80248e+07	7.09445e+06	1.86732e+07	7.66431e+06	6.57035e+06	1.87712e+07	6.28027e+06	8.86731e+07	5.70327e+06	5.28665e+06	7.2977e+07	7.82837e+07	1.27997e+07	4.28673e+07	1.74	0.3426	0.759862
Com_10365_neg	alpha-Aspartylphenylalanine	C13 H16 N2 O5	280.106	5.305	279.099	Organic acids and derivatives	Carboxylic acids and derivatives	Amino acids, peptides, and analogues	Peptides	7.75704e+06	6.36288e+06	7.74905e+06	4.0302e+06	4.27793e+06	7.41811e+06	4.73801e+06	5.93315e+06	6.06948e+06	5.09329e+06	4.56365e+06	5.13698e+06	6.26587e+06	5.25576e+06	-0.25	0.29334	0.759572
Com_11787_pos	LPC 17:1-SN1	C25 H50 N O7 P	507.332	9.277	508.34	_	_	_	_	4.12263e+06	912717	2.63304e+06	356097	1.02564e+06	2.70548e+06	617506	1.27553e+06	172573	1.85205e+06	1.10738e+06	989763	1.95927e+06	1.00247e+06	-0.96	0.26564	0.758392
Com_17669_neg	(+-)11(12)-EET	C20 H32 O3	320.235	8.975	319.228	_	_	_	_	869593	1.18403e+06	836543	968597	2.02664e+06	1.02774e+06	663349	2.16674e+06	1.41871e+06	1.06925e+06	1.92843e+06	1.75133e+06	1.15219e+06	1.49964e+06	0.38	0.30766	0.757426
Com_652_neg	Mesaconic acid	C5 H6 O4	130.026	0.507	129.018	Lipids and lipid-like molecules	Fatty Acyls	Fatty acids and conjugates	Methyl-branched fatty acids	919528	2.66681e+07	3.42166e+06	3.67207e+07	1.32899e+08	4.74846e+07	4.33327e+07	3.80857e+07	1.33186e+08	1.49712e+08	4.78667e+07	9.04504e+06	4.13523e+07	7.02047e+07	0.76	0.23137	0.755451
Com_7665_neg	PE O-28:6_18:2	C51 H88 N O7 P	857.616	10.331	856.608	_	_	_	_	1.1333e+07	548215	1.22024e+06	646427	457305	971851	2.04011e+06	3.30304e+06	2.58014e+06	542920	2.52362e+06	3.20826e+06	2.5295e+06	2.36635e+06	-0.09	0.31157	0.755235
Com_14831_pos	Bosentan	C27 H29 N5 O6 S	551.183	2.344	552.191	_	_	_	_	3.84994e+06	1.20451e+07	3.60939e+06	8.52661e+06	6.17741e+06	3.83709e+06	3.68842e+06	2.27109e+07	5.52019e+06	3.1365e+06	1.83581e+07	1.63613e+07	6.34092e+06	1.16292e+07	0.87	0.32635	0.75497
Com_17838_neg	PE 16:0_18:2	C39 H74 N O8 P	715.51	8.872	714.503	_	_	_	_	23994.2	17943.4	22598.9	18602.4	17144	20984	21767.5	22321.3	19786.3	17787.3	20625.4	317994	20211.1	70046.9	1.79	0.32898	0.753897
Com_328_neg	Azelaic acid	C9 H16 O4	188.104	5.776	187.097	Lipids and lipid-like molecules	Fatty Acyls	Fatty acids and conjugates	Medium-chain fatty acids	2.25677e+08	2.67045e+08	2.11367e+08	2.16746e+08	1.77318e+08	2.20018e+08	8.76402e+07	2.35951e+08	124133755	2.64879e+08	2.12596e+08	2.21598e+08	2.19695e+08	1.91133e+08	-0.2	0.30204	0.751675
Com_34241_pos	2-(acetylamino)-3-(1H-indol-3-yl)propanoic acid	C13 H14 N2 O3	246.101	5.55	247.108	_	_	_	_	1.0568e+07	8.22283e+06	9.8521e+06	6.46448e+06	1.49988e+07	1.02928e+07	1.48643e+07	1.29884e+07	1.45956e+07	5.38679e+06	12565227	1.35922e+07	1.00665e+07	1.23321e+07	0.29	0.36484	0.751392
Com_38201_pos	Biotin	C10 H16 N2 O3 S	244.088	5.351	245.096	Organoheterocyclic compounds	Biotin and derivatives	Not available	Biotin and derivatives	6.10275e+07	1.44224e+08	5.59316e+07	5.87818e+07	6.03494e+07	5.73305e+07	1.03405e+08	1.30955e+08	2.61301e+07	148832786	1.25629e+08	1.26682e+08	7.29408e+07	1.10272e+08	0.59	0.27458	0.749384
Com_30342_neg	6-Hydroxymelatonin	C13 H16 N2 O3	248.115	5.111	247.109	Organoheterocyclic compounds	Indoles and derivatives	Hydroxyindoles	Hydroxyindoles	386470	358086	340820	325781	448233	403852	303898	557946	305391	445275	481151	543252	377207	439486	0.22	0.31376	0.746626
Com_23271_pos	Estriol	C18 H24 O3	283.214	7.195	306.203	Lipids and lipid-like molecules	Steroids and steroid derivatives	Estrane steroids	Estrogens and derivatives	901799	3.61294e+06	936433	2.06985e+06	1.05413e+06	759921	1.13421e+06	925889	1.5486e+06	1.00602e+06	789768	733642	1.55584e+06	1.02302e+06	-0.6	0.32685	0.746262
Com_4004_neg	PC 18:0_20:0	C46 H92 N O8 P	863.663	11.437	862.656	_	_	_	_	1.16076e+06	947733	1.09207e+06	1.02545e+06	915989	1.12455e+06	1.14261e+06	3.1356e+07	1.05755e+06	919649	1.0886e+06	1.22766e+06	1.04442e+06	6.13201e+06	2.55	0.31188	0.745157
Com_41220_pos	Kynurenic acid	C10 H7 N O3	189.043	5.293	190.05	Organoheterocyclic compounds	Quinolines and derivatives	Quinoline carboxylic acids	Quinoline carboxylic acids	9.13486e+08	1538850444	8.55858e+08	6.55202e+08	7.70394e+08	8.67608e+08	4.28684e+08	8.88516e+08	2.83187e+08	1552591542	6.34855e+08	8.88444e+08	9.33567e+08	7.79379e+08	-0.26	0.3177	0.74207
Com_12362_pos	2-Arachidonoyl glycerol	C23 H38 O4	360.266	8.805	361.274	Lipids and lipid-like molecules	Endocannabinoids	Not available	Endocannabinoids	1.71563e+06	704735	966697	220394	796583	1.24836e+06	899381	1.58467e+06	718027	845470	1.53034e+06	1.51657e+06	942067	1.18241e+06	0.32	0.31289	0.739823
Com_33916_pos	4-methyl-5-oxo-2-pentyl-2,5-dihydrofuran-3-carboxylic acid	C11 H16 O4	229.132	5.107	230.139	_	_	_	_	1.0616e+07	1.60141e+07	1.57626e+07	7.35232e+06	1.45322e+07	9.86069e+06	7.39551e+06	1.05566e+07	7.59725e+06	1.53505e+07	1.04105e+07	1.01358e+07	1.23563e+07	1.0241e+07	-0.27	0.30875	0.738761
Com_27065_pos	L-Pyroglutamic acid	C5 H7 N O3	129.043	2.359	130.05	Organic acids and derivatives	Carboxylic acids and derivatives	Amino acids, peptides, and analogues	Alpha amino acids and derivatives	1656179458	2303301493	1551686887	1954744098	1127169308	1569833528	1928578937	1877600423	1856183578	1684293278	1964682673	1911220355	1693819129	1870426541	0.14	0.25593	0.738728
Com_207_neg	3-Hydroxybenzoic acid	C7 H6 O3	138.031	5.898	137.024	Benzenoids	Benzene and substituted derivatives	Benzoic acids and derivatives	Hydroxybenzoic acid derivatives	311161504	4.73659e+08	3.11075e+08	5.81481e+08	3.05276e+08	3.19576e+08	8.62931e+07	4.20414e+08	3.68315e+08	1.95286e+08	3.72135e+08	3.895e+08	3.83705e+08	3.05324e+08	-0.32	0.27468	0.736742
Com_36342_pos	DL-Citrulline	C6 H13 N3 O3	175.096	1.717	176.103	Organic acids and derivatives	Carboxylic acids and derivatives	Amino acids, peptides, and analogues	Alpha amino acids	9.48719e+07	4.63106e+07	8.99716e+07	6.78229e+07	8.70962e+07	9.22352e+07	155162595	8.32907e+07	9.145e+07	7.40327e+07	7.88889e+07	8.24071e+07	7.97181e+07	9.42053e+07	0.24	0.33176	0.736006
Com_46254_pos	4-Methyl-2-pentanone	C6 H12 O	100.089	6.4	218.211	Organic oxygen compounds	Organooxygen compounds	Carbonyl compounds	Ketones	751255	860188	635867	927534	2.71071e+06	672691	1.25341e+06	1.86691e+06	655936	859157	1.53179e+06	1.62174e+06	1.09304e+06	1.29816e+06	0.24	0.36938	0.734517
Com_23626_pos	6-Methylquinoline	C10 H9 N	143.074	5.201	144.081	Organoheterocyclic compounds	Quinolines and derivatives	Not available	Quinolines and derivatives	4.14241e+07	1.43586e+08	3.96123e+07	1.64727e+08	1.40865e+08	5.35171e+07	1.13499e+08	1.18216e+08	1.31422e+08	7.05816e+07	1.19032e+08	1.28853e+08	9.72886e+07	1.13601e+08	0.22	0.30755	0.734245
Com_6919_neg	Prostaglandin A2	C20 H30 O4	334.215	6.486	333.207	Lipids and lipid-like molecules	Fatty Acyls	Eicosanoids	Prostaglandins and related compounds	3.66379e+06	3.76073e+06	4.19011e+06	3.17371e+06	1.51376e+06	4.94064e+06	1.26528e+06	3.35956e+06	1.58332e+06	4.44046e+06	3.14591e+06	2.96621e+06	3.54046e+06	2.79346e+06	-0.34	0.33119	0.731362
Com_13359_pos	SM 8:1;2O/20:1	C33 H65 N2 O6 P	616.458	11.098	617.465	_	_	_	_	5.43949e+07	7.79648e+07	4.56257e+07	5.86835e+07	9.34497e+07	6.69457e+07	6.42174e+07	5.5796e+07	4.78019e+07	5.09318e+07	6.57964e+07	5.36017e+07	6.61774e+07	5.63576e+07	-0.23	0.26221	0.73045
Com_40417_pos	ELK	C17 H32 N4 O6	370.221	5.273	371.229	_	_	_	_	7.85615e+06	4.47925e+06	7.13336e+06	4.59075e+06	1.42234e+07	7.59456e+06	6.72289e+07	1.07399e+07	4.85458e+06	4.455e+06	9.59918e+06	9.79852e+06	7.64625e+06	1.77793e+07	1.21	0.36715	0.727571
Com_34122_pos	5-Hydroxytryptophan	C11 H12 N2 O3	220.085	5.205	221.092	Organoheterocyclic compounds	Indoles and derivatives	Tryptamines and derivatives	Serotonins	2.27558e+06	6.74127e+06	2.42023e+06	6.19817e+06	5.98478e+06	2.47522e+06	5.23118e+06	4.50125e+06	6.23869e+06	5.81494e+06	4.35663e+06	4.57523e+06	4.34921e+06	5.11965e+06	0.23	0.26301	0.727376
Com_3698_neg	SM 8:0;2O/22:0	C35 H73 N2 O6 P	694.528	11.804	693.52	_	_	_	_	1.58606e+06	146376	3.99452e+06	9.05271e+06	5.10286e+06	3.35852e+06	1.22207e+07	2.95426e+06	9.47236e+06	290859	1.21564e+07	1.1969e+07	3.87351e+06	8.17726e+06	1.07	0.38861	0.726707
Com_9337_pos	7-Ketocholesterol	C27 H44 O2	400.335	9.136	401.342	Lipids and lipid-like molecules	Steroids and steroid derivatives	Cholestane steroids	Cholesterols and derivatives	336896	721224	387257	267369	325276	444456	607599	546523	338974	466195	471422	450887	413746	480267	0.21	0.27622	0.72468
Com_17925_pos	4-(2,3-dihydro-1,4-benzodioxin-6-yl)-1,2-diphenylbut-2-ene-1,4-dione	C24 H18 O4	370.113	6.779	371.12	_	_	_	_	6.89036e+06	2.9123e+07	5.63323e+06	4.27385e+07	3.95891e+07	6.11195e+06	1.17365e+07	4.94427e+06	2.02098e+07	2.17864e+07	4.78424e+06	4.97013e+06	2.1681e+07	1.14052e+07	-0.92	0.34639	0.722919
Com_5148_neg	PE 12:0_18:1	C35 H68 N O8 P	661.469	10.739	660.462	_	_	_	_	831526	370893	789999	1.54243e+06	291399	851023	2.76368e+06	400227	1.87801e+06	620275	411316	3.6152e+06	779545	1.61478e+06	1.05	0.31264	0.722323
Com_26238_pos	2-(14,15-Epoxyeicosatrienoyl) glycerol	C23 H38 O5	394.269	9.767	395.276	Lipids and lipid-like molecules	Glycerolipids	Monoradylglycerols	2-monoacylglycerols	3950651224	2490657222	3194312511	4243007054	2427040945	3723595849	3442538618	2956389591	2442309928	2733991260	2913842840	2880496875	3338210801	2894928185	-0.2	0.27294	0.722307
Com_4926_neg	PE 18:1_22:4	C45 H80 N O8 P	793.562	11.731	792.555	_	_	_	_	665438	447586	644481	481569	394667	660721	600583	634895	555153	535439	593476	669236	549077	598130	0.12	0.3194	0.719608
Com_19517_pos	4-Methylumbelliferone hydrate	C10 H8 O3	176.047	5.751	177.055	_	_	_	_	1.13816e+07	6.71199e+06	9.84051e+06	1.26921e+07	1.81937e+07	9.8702e+06	1.02842e+07	8.86639e+06	9.04516e+06	1.45639e+07	4.05022e+06	8.72909e+06	1.14483e+07	9.25649e+06	-0.3	0.3108	0.718806
Com_32762_pos	(2R)-5-hydroxy-7-methoxy-2-phenyl-3,4-dihydro-2H-1-benzopyran-4-one	C16 H14 O4	270.089	7.046	271.096	_	_	_	_	180343	187020	179662	342873	160122	187056	254824	210524	220799	233782	224145	218316	206179	227065	0.13	0.28382	0.716369
Com_29428_pos	Puromycin	C22 H29 N7 O5	471.223	5.291	472.231	Nucleosides, nucleotides, and analogues	Purine nucleosides	Purine 3'-deoxyribonucleosides	Purine 3'-deoxyribonucleosides	1.5058e+07	683834	1.48355e+07	1.44778e+06	1.24959e+07	1.48115e+07	1.06757e+08	2.07577e+07	3.90517e+06	1.03277e+06	2.05902e+07	2.12477e+07	9.88875e+06	2.90484e+07	1.55	0.40299	0.714731
Com_276_neg	16-Hydroxyhexadecanoic acid	C16 H32 O3	272.235	9.591	271.228	Lipids and lipid-like molecules	Fatty Acyls	Fatty acids and conjugates	Long-chain fatty acids	1.8879e+08	1.86129e+08	1.82305e+08	9.1625e+07	1.30718e+08	1.90803e+08	6.35981e+07	1.84031e+08	6.68298e+07	1.37944e+08	1.61895e+08	1.74212e+08	1.61728e+08	1.31418e+08	-0.29	0.28668	0.714542
Com_18349_neg	LPG 15:0	C21 H43 O9 P	470.264	8.927	469.257	Lipids and lipid-like molecules	Glycerophospholipids	Glycerophosphoglycerols	Phosphatidylglycerols	336015	1.18431e+06	283093	519885	141049	324976	196009	205500	196115	972124	203039	228338	464888	333521	-0.47	0.40628	0.714085
Com_15520_pos	Propionyl-L-carnitine	C10 H19 N O4	217.131	5.228	218.139	Lipids and lipid-like molecules	Fatty Acyls	Fatty acid esters	Acyl carnitines	2.88619e+07	4.97067e+07	2.83952e+07	2.34922e+07	2.7609e+07	2.75953e+07	1.95782e+07	2.11867e+07	2.83953e+07	5.26801e+07	2.11445e+07	2.17565e+07	3.09434e+07	27456895	-0.17	0.41983	0.713452
Com_1265_neg	LPG 10:0	C16 H33 O9 P	400.186	6.664	399.179	Lipids and lipid-like molecules	Glycerophospholipids	Glycerophosphoglycerols	Phosphatidylglycerols	9.4817e+06	3.59725e+07	9.44669e+06	7.3092e+07	7.4164e+07	9.81801e+06	2.54467e+07	5.22756e+07	3.29058e+07	2.48175e+07	4.59471e+07	4.91072e+07	3.53291e+07	3.84167e+07	0.12	0.33575	0.712698
Com_26827_pos	AKB48 N-(4-hydroxypentyl) metabolite	C23 H31 N3 O2	403.223	6.485	404.23	Organoheterocyclic compounds	Benzopyrazoles	Indazoles	Indazole-3-carboxamides	387456	445483	365473	665132	359448	363090	519079	439955	461053	506661	429689	484034	431014	473412	0.13	0.27756	0.712244
Com_19912_pos	FRH	C21 H30 N8 O4	458.239	6.807	459.246	_	_	_	_	3.1334e+06	4.72119e+06	2.96266e+06	3.83974e+06	3.42285e+06	3.88337e+06	4.44642e+06	4.86216e+06	2.7977e+06	2.99517e+06	4.83071e+06	5.42005e+06	3.66054e+06	4.22537e+06	0.2	0.36736	0.712015
Com_17096_pos	4,5-Dicaffeoylquinic acid	C25 H24 O12	498.121	9.3	499.128	Organic oxygen compounds	Organooxygen compounds	Alcohols and polyols	Quinic acids and derivatives	6.02157e+07	9.62123e+07	8.36992e+07	1.10543e+08	9.97068e+07	7.46093e+07	9.52637e+07	9.52198e+07	9.44262e+07	1.03832e+08	9.58745e+07	8.74959e+07	8.74977e+07	9.5352e+07	0.12	0.28844	0.711589
Com_898_neg	ST 24:2;O4	C24 H38 O4	390.277	7.218	389.27	_	_	_	_	6.95903e+07	5.71952e+07	6.69183e+07	4.01752e+07	2.53079e+07	6.94428e+07	3.65919e+07	5.68261e+07	2.07496e+07	3.43933e+07	5.10065e+07	5.21595e+07	5.47716e+07	4.19545e+07	-0.38	0.2776	0.710408
Com_225_neg	LPI 18:2	C27 H49 O12 P	596.297	9.146	595.289	Lipids and lipid-like molecules	Glycerophospholipids	Glycerophosphoinositols	Phosphatidylinositols	3.89834e+08	3.86087e+08	3.6806e+08	3.15211e+08	3.61937e+08	3.7881e+08	2.76397e+08	4.2975e+08	2.3748e+08	1.73031e+08	3.78656e+08	3.99547e+08	3.66656e+08	3.1581e+08	-0.21	0.21576	0.709722
Com_19679_pos	ethyl 2-{[2-(4-methoxyphenoxy)-5-nitrobenzoyl]amino}acetate	C18 H18 N2 O7	412.066	6.841	413.073	_	_	_	_	7.10314e+07	1.25714e+07	7.67539e+07	1.28201e+08	1.20789e+08	9.33794e+07	9.57582e+07	9.51559e+07	1.11075e+08	9.50128e+07	8.82357e+07	9.58214e+07	8.37878e+07	9.68432e+07	0.2	0.34314	0.70962
Com_1517_neg	PE O-16:0_18:2	C39 H76 N O7 P	701.529	8.602	700.521	_	_	_	_	3.72913e+06	6.07741e+06	3.50465e+06	4.25916e+06	5.21816e+06	3.54295e+06	3.51149e+06	6.11698e+06	4.47841e+06	4.27139e+06	5.78276e+06	5.84854e+06	4.38858e+06	5.0016e+06	0.18	0.32824	0.709564
Com_11080_neg	LPE 20:0	C25 H52 N O7 P	509.348	11.221	508.341	Lipids and lipid-like molecules	Glycerophospholipids	Glycerophosphoethanolamines	1-acyl-sn-glycero-3-phosphoethanolamines	702118	776282	463380	113274	1.38525e+06	341062	1.34845e+06	1.32089e+06	113700	802547	1.36239e+06	1.35395e+06	630227	1.05032e+06	0.73	0.35711	0.707092
Com_2856_neg	Lysops 22:6	C28 H44 N O9 P	569.273	8.75	568.266	Lipids and lipid-like molecules	Glycerophospholipids	Glycerophosphoethanolamines	2-acyl-sn-glycero-3-phosphoethanolamines	1.2083e+07	1.22953e+07	1.12385e+07	6.75898e+06	1.63261e+07	1.13388e+07	1.53546e+07	1.68939e+07	7.30882e+06	1.20665e+07	1.48647e+07	1.63362e+07	1.16734e+07	1.38041e+07	0.24	0.37175	0.70472
Com_4951_neg	13,14-dihydro-15-keto-tetranor Prostaglandin D2	C16 H26 O5	280.165	6.845	279.158	Organic oxygen compounds	Organooxygen compounds	Alcohols and polyols	Cyclopentanols	1.82195e+07	1.09811e+07	1.85124e+07	1.36261e+07	1.10561e+07	1.85308e+07	6.73515e+06	1.54425e+07	9.50249e+06	1.26919e+07	1.68725e+07	1.48829e+07	1.51543e+07	1.26879e+07	-0.25	0.28962	0.704425
Com_8087_neg	PE O-26:6_10:0	C41 H72 N O7 P	721.491	11.273	720.484	_	_	_	_	173384	147508	911300	2.90175e+06	123607	820810	382249	151755	149232	131708	371136	329505	846394	252598	-1.74	0.27385	0.704284
Com_2599_neg	Tetradecanedioic acid	C14 H26 O4	258.183	6.966	257.176	Lipids and lipid-like molecules	Fatty Acyls	Fatty acids and conjugates	Long-chain fatty acids	2.38299e+07	1.55019e+07	2.24536e+07	1.46736e+07	1.57409e+07	2.75685e+07	1.32011e+07	20813023	1.39448e+07	1.54359e+07	1.95032e+07	1.84122e+07	1.99614e+07	1.6885e+07	-0.24	0.28206	0.703089
Com_3512_neg	(+/-)12(13)-DiHOME	C18 H34 O4	296.235	10.168	295.228	Lipids and lipid-like molecules	Fatty Acyls	Fatty acids and conjugates	Long-chain fatty acids	7.8462e+06	2.60007e+06	3.16546e+06	2.46066e+06	1.57547e+06	9.22326e+06	2.96865e+06	2.92179e+06	2.96796e+06	2.14295e+06	2.48183e+06	2.73086e+06	4.47852e+06	2.70234e+06	-0.72	0.32034	0.702711
Com_67_neg	L-Glutamic acid	C5 H9 N O4	147.052	1.347	146.045	Organic acids and derivatives	Carboxylic acids and derivatives	Amino acids, peptides, and analogues	Glutamic acid and derivatives	3.70921e+08	7.84817e+08	337992549	4.81312e+08	8.97034e+08	3.04275e+08	1298010627	3.19527e+08	1145825036	1419112718	5.72333e+08	3.69937e+08	5.29392e+08	8.54124e+08	0.69	0.24898	0.699115
Com_36201_pos	Thioguanine	C5 H5 N5 S	167.027	1.195	357.043	Organoheterocyclic compounds	Imidazopyrimidines	Purines and purine derivatives	Purinethiones	464167	1.71243e+06	420584	1.39385e+06	2.09741e+06	454239	1.25588e+06	948897	1.80393e+06	1.92898e+06	1.02728e+06	1.03034e+06	1.09045e+06	1.33255e+06	0.28	0.27441	0.698673
Com_15415_neg	Glycolithocholic acid	C26 H43 N O4	433.319	7.959	432.312	Lipids and lipid-like molecules	Steroids and steroid derivatives	Bile acids, alcohols and derivatives	Glycinated bile acids and derivatives	1.66111e+06	2.81354e+06	1.63207e+06	1.66017e+06	286894	1.62626e+06	263185	1.49853e+06	494407	1.59927e+06	1.14919e+06	1.29787e+06	1.61334e+06	1.05041e+06	-0.61	0.35588	0.697888
Com_28197_pos	6-Acetylmorphine	C19 H21 N O4	327.15	6.388	328.157	Alkaloids and derivatives	Morphinans	Not available	Morphinans	1.05072e+06	359194	1.20377e+06	606981	444081	909490	564088	422823	1.07202e+06	425763	463430	458373	762371	567749	-0.42	0.31465	0.697606
Com_10203_neg	PC O-16:0_16:0	C40 H82 N O7 P	765.59	11.756	764.583	_	_	_	_	819484	555719	793677	596051	512664	813676	739616	781871	683670	659391	730863	824162	681879	736596	0.11	0.34246	0.69621
Com_25328_neg	PE O-26:5_18:0	C49 H90 N O7 P	835.631	7.444	834.624	_	_	_	_	19933.8	199305	18861.6	19611.4	16414.5	18628.3	17266.3	360070	136269	382274	18678	19394.1	48792.4	155659	1.67	0.23366	0.694661
Com_36168_pos	1-benzyl-4-[(5-chloro-2-thienyl)sulfonyl]piperazine	C15 H17 Cl N2 O2 S2	356.036	1.201	357.043	_	_	_	_	464167	1.71243e+06	420584	1.39385e+06	2.09741e+06	454239	1.22829e+06	948897	1.80393e+06	1.92898e+06	1.02728e+06	1.03034e+06	1.09045e+06	1.32795e+06	0.28	0.2789	0.691711
Com_9707_pos	1,7-bis(4-hydroxyphenyl)heptan-3-one	C19 H22 O3	320.14	8.528	321.147	_	_	_	_	1.64194e+06	1.28438e+06	2.19621e+06	3.08981e+06	681039	2.26484e+06	1.32719e+06	2.33722e+06	3624717	2.3034e+06	2.15187e+06	2.26215e+06	1.8597e+06	2.33442e+06	0.32	0.27889	0.690566
Com_15248_neg	Prostaglandin K1	C20 H32 O5	334.212	9.718	333.204	Lipids and lipid-like molecules	Fatty Acyls	Eicosanoids	Prostaglandins and related compounds	383533	133228	540764	133799	124015	501408	247694	171812	178346	141775	166737	179041	302791	180901	-0.74	0.30047	0.690292
Com_13089_pos	12-oxo Phytodienoic Acid	C18 H28 O3	274.191	9.272	297.18	Lipids and lipid-like molecules	Fatty Acyls	Eicosanoids	Prostaglandins and related compounds	915282	309209	678924	269021	242096	427454	289671	278534	239017	312342	515819	351193	473664	331096	-0.51	0.30286	0.688793
Com_887_neg	3,8,9-trihydroxy-10-propyl-3,4,5,8,9,10-hexahydro-2H-oxecin-2-one	C12 H20 O5	244.131	5.512	243.124	_	_	_	_	7.84531e+07	2.15599e+08	7.4252e+07	1.16632e+08	1.36386e+08	7.62122e+07	4.57301e+07	1.07789e+08	6.06517e+07	1.24881e+08	9.86136e+07	1.02414e+08	1.16256e+08	9.00132e+07	-0.36	0.34622	0.68719
Com_8644_neg	1-Methylguanine	C6 H7 N5 O	165.064	4.782	164.057	Organoheterocyclic compounds	Imidazopyrimidines	Purines and purine derivatives	6-oxopurines	3.99175e+06	5.41391e+06	3.70169e+06	2.86901e+06	3.25538e+06	3.80241e+06	3.07216e+06	5.87375e+06	4.31758e+06	3.30092e+06	4.78346e+06	5.28495e+06	3.83903e+06	4.4388e+06	0.2	0.3383	0.68683
Com_14148_neg	Dehydrocholic acid	C24 H34 O5	402.241	7.686	401.233	Lipids and lipid-like molecules	Steroids and steroid derivatives	Bile acids, alcohols and derivatives	Bile acids, alcohols and derivatives	210889	178460	199676	627361	170703	203465	190110	189726	191204	161964	185110	209910	265092	188004	-0.49	0.30118	0.686413
Com_3852_neg	Cer 18:1;2O/8:0	C26 H51 N O3	425.387	10.998	424.38	_	_	_	_	1.25769e+07	7.8535e+06	1.14574e+07	5.8137e+06	8.35015e+06	1.06964e+07	1.34006e+07	7.32985e+06	3.32758e+06	5.35281e+06	6.75856e+06	9.64162e+06	9.45801e+06	7.63517e+06	-0.3	0.2592	0.681027
Com_17503_pos	N-(4-butyl-2-methylphenyl)-N'-[4-(4-methylpiperazino)phenyl]urea	C23 H32 N4 O	380.254	9.31	381.261	_	_	_	_	2.34891e+07	1.35288e+07	1.51732e+07	2.14998e+07	7.78989e+06	1.25347e+07	1.78556e+07	1.29397e+07	1.04454e+07	1.05357e+07	1.19945e+07	1.04175e+07	1.56693e+07	1.23647e+07	-0.34	0.31956	0.680744
Com_16039_pos	Vitamin A	C20 H30 O	286.229	9.859	269.226	Lipids and lipid-like molecules	Prenol lipids	Retinoids	Retinoids	2.84058e+06	2.65344e+07	5.15198e+06	1.16296e+07	7.24767e+06	5.84326e+06	6.64718e+06	1.12273e+07	1.06799e+07	1.423e+07	1.26339e+07	1.26739e+07	9.87459e+06	1.13487e+07	0.2	0.28412	0.680162
Com_12286_pos	Noroxycodone-d3	C17 H16 [2]H3 N O4	304.15	5.196	305.157	_	_	_	_	8.16618e+06	6.38838e+06	5.76132e+06	9.24794e+06	7.15951e+06	8.07978e+06	5.10843e+06	5.92192e+06	1.0135e+07	7.1489e+06	6.19889e+06	6.19996e+06	7.46719e+06	6.78553e+06	-0.13	0.38823	0.676968
Com_16798_pos	N-acetyl-L-ornithine	C7 H14 N2 O3	174.101	4.838	371.192	Organic acids and derivatives	Carboxylic acids and derivatives	Amino acids, peptides, and analogues	N-acyl-L-alpha-amino acids	1.758e+06	2.17981e+06	1.24676e+06	2.46882e+06	2.40305e+06	1.79912e+06	2.50853e+06	2.11962e+06	2.50084e+06	2.59029e+06	2.15853e+06	1.63813e+06	1.97593e+06	2.25266e+06	0.18	0.27627	0.675579
Com_24355_pos	LPE 16:0	C21 H44 N O7 P	453.286	9.219	454.293	Lipids and lipid-like molecules	Glycerophospholipids	Glycerophosphoethanolamines	1-acyl-sn-glycero-3-phosphoethanolamines	9.1205e+06	6.79738e+06	9.71683e+06	3.54066e+06	6.39746e+06	8.53413e+06	9.35446e+06	9.96397e+06	4.51241e+06	1.15488e+07	8.97857e+06	9.19676e+06	7.35116e+06	8.92583e+06	0.28	0.33238	0.674599
Com_25696_neg	PE O-21:0_18:1	C44 H88 N O7 P	773.643	11.336	772.635	_	_	_	_	231095	204643	223254	222023	177004	219765	209341	206428	198749	181297	198955	215498	212964	201711	-0.07	0.29175	0.674303
Com_555_neg	D-Glucuronic acid	C6 H10 O7	194.042	5.368	193.035	Nucleosides, nucleotides, and analogues	Pyrimidine nucleotides	Pyrimidine nucleotide sugars	Pyrimidine nucleotide sugars	2.5712e+08	2.05771e+08	2.4122e+08	2.32592e+08	1.95273e+08	2.37775e+08	2.17162e+08	2.51444e+08	2.25352e+08	2.18209e+08	2.53303e+08	2.81484e+08	2.28292e+08	2.41159e+08	0.07	0.38235	0.674285
Com_13409_pos	KNK	C16 H32 N6 O5	740.455	4.654	371.235	_	_	_	_	311034	281682	257585	318837	277386	270580	304552	236767	279935	284238	240513	286516	286184	272087	-0.07	0.35605	0.674173
Com_587_neg	L-Threonic acid	C4 H8 O5	136.036	1.384	135.029	Organic oxygen compounds	Organooxygen compounds	Carbohydrates and carbohydrate conjugates	Sugar acids and derivatives	8.8167e+07	1.12236e+08	8.85724e+07	7.45478e+07	9.84353e+07	9.07214e+07	1.50952e+08	1.26488e+08	1.02136e+08	5.81768e+07	105559264	1.01375e+08	9.21132e+07	1.07448e+08	0.22	0.41073	0.673453
Com_24114_neg	SM 8:1;2O/12:0	C25 H51 N2 O6 P	552.354	8.176	551.347	_	_	_	_	438903	1.25896e+06	367616	460557	637590	393802	720342	445902	502111	361619	277465	370745	592904	446364	-0.4	0.34704	0.673347
Com_23693_pos	3-N-Methyl-L-histidine	C7 H13 N3 O3	187.096	1.359	171.076	Organic acids and derivatives	Carboxylic acids and derivatives	Amino acids, peptides, and analogues	Histidine and derivatives	8.00813e+07	4.06389e+07	6.46926e+07	5.97315e+07	3.98113e+07	5.12143e+07	6.64003e+07	4.03329e+07	5.20006e+07	33193519	4.0215e+07	5.02429e+07	5.60283e+07	4.70642e+07	-0.25	0.28764	0.673018
Com_12925_pos	N-(9-oxodecyl)acetamide	C12 H23 N O2	235.155	6.052	236.162	_	_	_	_	1.36681e+07	6.65446e+06	1.28828e+07	6.72469e+06	7.89792e+06	1.32785e+07	6.71498e+06	1.95253e+07	1.02801e+07	5.14221e+06	2.32605e+07	2.47431e+07	1.01844e+07	1.49444e+07	0.55	0.41682	0.672493
Com_349_neg	5-(tert-butyl)-N-(2,3-dihydro-1H-inden-2-yl)-2-methyl-3-furamide	C19 H23 N O2	297.171	6.437	296.163	_	_	_	_	5.56833e+07	2.29671e+08	5.39226e+07	1.83902e+08	4.95312e+08	5.52581e+07	3.8118e+08	2.67241e+07	1.10166e+08	1.60238e+08	2.33226e+07	2.56467e+07	1.78958e+08	1.21213e+08	-0.56	0.36863	0.669834
Com_20858_neg	N1-(4-chlorophenyl)-2-cyano-4,4-dimethyl-3-oxopentanamide	C14 H15 Cl N2 O2	296.093	5.22	295.085	_	_	_	_	302194	920502	246623	596352	1.79366e+06	254032	223541	218954	183203	631857	357539	739196	685561	392382	-0.8	0.32675	0.669455
Com_11388_neg	LPI 16:2	C25 H45 O12 P	568.265	8.084	567.257	Lipids and lipid-like molecules	Glycerophospholipids	Glycerophosphoinositols	Phosphatidylinositols	1.63397e+06	3.43017e+06	1.44813e+06	1.02499e+06	3.73657e+06	1.52996e+06	1.54388e+06	4.22234e+06	2.01107e+06	1.19524e+06	3.69854e+06	4.12474e+06	2.13397e+06	2.7993e+06	0.39	0.40178	0.668992
Com_1477_neg	PE O-20:1_18:2	C43 H82 N O7 P	755.585	9.837	754.578	_	_	_	_	4.96497e+06	2.34159e+06	4.52312e+06	2.59836e+06	2.2755e+06	5.28818e+06	1.02563e+07	2.57534e+06	1.31143e+07	9.89411e+06	2.47986e+06	2.62644e+06	3.66529e+06	6.82438e+06	0.89	0.26294	0.666685
Com_19385_neg	LPC 22:4	C30 H54 N O7 P	617.37	9.805	616.363	Lipids and lipid-like molecules	Glycerophospholipids	Glycerophosphocholines	Phosphocholines	1.71989e+06	1.04488e+06	1.31614e+06	318355	922400	1.6344e+06	424685	1.15119e+06	307540	716955	1.01813e+06	1.14838e+06	1.15934e+06	794480	-0.54	0.30775	0.66511
Com_32977_pos	LPC 18:2-SN1	C26 H50 N O7 P	519.333	9.131	520.34	_	_	_	_	7.86487e+08	7.1724e+08	7.66394e+08	2.94894e+08	6.36755e+08	8.26959e+08	3.79844e+08	643530902	3.40158e+08	6.96073e+08	577968167	6.10341e+08	6.71455e+08	5.41319e+08	-0.31	0.3446	0.663833
Com_2316_neg	N-Acetylvaline	C7 H13 N O3	159.089	5.318	158.082	Organic acids and derivatives	Carboxylic acids and derivatives	Amino acids, peptides, and analogues	N-acyl-alpha amino acids	3.53125e+07	5.53126e+07	3.25633e+07	3.49364e+07	3.12247e+07	3.54537e+07	2.23136e+07	4.24117e+07	2.49821e+07	5.00737e+07	3.80137e+07	2.39703e+07	3.74672e+07	3.36275e+07	-0.15	0.41926	0.661701
Com_5738_neg	PE O-16:1_22:4	C43 H78 N O7 P	751.553	10.902	750.546	_	_	_	_	633928	338147	647420	565920	260261	651583	591224	580735	335308	294746	1.05083e+06	1.92967e+06	516210	797086	0.62	0.42729	0.659416
Com_3372_neg	PE 16:0_20:4	C41 H74 N O8 P	739.517	7.608	738.51	_	_	_	_	2.56342e+06	1.78479e+06	2.59158e+06	2.14818e+06	1.72292e+06	2.63952e+06	2.51592e+06	2.18188e+06	3.01481e+06	2.02058e+06	2.32773e+06	2.63114e+06	2.24174e+06	2.44868e+06	0.12	0.35591	0.657028
Com_14123_neg	FAHFA 18:2/22:5	C40 H64 O4	608.479	10.501	607.471	_	_	_	_	202909	156910	296113	157837	143774	354502	192516	188926	169381	153498	169514	179886	218674	175620	-0.31	0.32769	0.65424
Com_8057_neg	Cer 18:2;2O/10:0	C28 H53 N O3	451.403	11.126	496.401	_	_	_	_	4.78927e+06	2.92959e+06	4.90453e+06	1.8194e+06	3.44494e+06	4.52246e+06	4.77884e+06	2.80778e+06	1.17872e+06	2.94823e+06	3.0553e+06	2.84147e+06	3.73503e+06	2.93506e+06	-0.34	0.30685	0.653574
Com_1393_neg	(R)-3-Hydroxy myristic acid	C14 H28 O3	244.204	8.263	243.196	Lipids and lipid-like molecules	Fatty Acyls	Fatty acids and conjugates	Long-chain fatty acids	1.46748e+07	2.36057e+07	1.43101e+07	2.1911e+07	1.07935e+08	1.45749e+07	1.09876e+07	5.31269e+07	3.22606e+07	3.39097e+07	4.74862e+07	5.10493e+07	3.28352e+07	3.81367e+07	0.21	0.37913	0.653398
Com_19865_neg	L-Cysteine-glutathione gisulfide	C13 H22 N4 O8 S2	426.089	6.278	425.082	_	_	_	_	190256	113004	130911	113320	98821	153029	100177	155289	129076	88085.7	109873	113030	133223	115922	-0.2	0.32491	0.652027
Com_457_neg	LPI 16:0	C25 H49 O12 P	572.296	9.644	571.289	Lipids and lipid-like molecules	Glycerophospholipids	Glycerophosphoinositols	Phosphatidylinositols	1.32714e+08	1.23438e+08	1.17124e+08	8.05955e+07	114011523	1.36113e+08	8.87387e+07	131208462	8.70725e+07	5.06638e+07	1.15559e+08	1.25605e+08	1.17333e+08	9.9808e+07	-0.23	0.26274	0.65175
Com_12319_neg	PE 18:1_22:6;4O	C45 H76 N O12 P	853.508	10.881	852.5	_	_	_	_	1.26254e+06	563143	1.19949e+06	642662	442444	1.29215e+06	625652	1.16801e+06	506559	1.43789e+06	1.39681e+06	2.43674e+06	900405	1.26194e+06	0.48	0.36128	0.651664
Com_27384_pos	Methyl palmitate	C17 H34 O2	287.282	6.715	288.289	Lipids and lipid-like molecules	Fatty Acyls	Fatty acid esters	Fatty acid methyl esters	1620223613	1657805951	1504798555	1675051684	1492565348	1576005315	1345221070	1737611910	1820974627	1655712969	1769713941	1747301163	1587741744	1679422613	0.08	0.3149	0.651606
Com_13395_pos	Epinephrine bitartrate	C13 H19 N O9	333.105	4.959	334.112	Benzenoids	Phenols	Benzenediols	Catechols	548310	797867	569968	858357	374176	852315	645597	913540	421484	634246	1.1609e+06	1.22801e+06	666832	833963	0.32	0.37766	0.651347
Com_3665_neg	Cyclohexylsulfamate	C6 H13 N O3 S	179.062	4.62	178.054	Organic acids and derivatives	Sulfamic acid derivatives	Cyclamates	Cyclamates	3.21516e+06	2.48604e+06	4.13852e+06	1.78073e+06	1.853e+06	2.47057e+06	2.29721e+06	3.07036e+06	2.99398e+06	3.03849e+06	3.09174e+06	3.17246e+06	2.65734e+06	2.94404e+06	0.14	0.33876	0.650339
Com_65_neg	4-Oxoproline	C5 H7 N O3	129.042	2.398	128.034	Organic acids and derivatives	Carboxylic acids and derivatives	Amino acids, peptides, and analogues	Proline and derivatives	1778874814	1796586041	1693046821	1345208482	6.08809e+08	1735100399	1088227242	1473396979	8.7379e+08	8.06223e+08	1373751857	1417660573	1492937626	1172174991	-0.34	0.3287	0.649584
Com_321_neg	2,4-Dihydroxybenzoic acid	C7 H6 O4	154.026	5.355	153.019	Benzenoids	Benzene and substituted derivatives	Benzoic acids and derivatives	Hydroxybenzoic acid derivatives	1.84699e+08	2.85078e+08	1.77699e+08	2.38514e+08	1.14582e+08	1.93606e+08	5.07658e+07	2.30997e+08	1.56865e+08	1.30843e+08	2.03929e+08	2.18348e+08	1.9903e+08	1.65291e+08	-0.26	0.35701	0.648747
Com_11630_pos	PC O-25:3	C33 H62 N O7 P	615.419	11.257	616.426	_	_	_	_	359148	791733	401765	401803	805785	468927	521165	706365	369961	4.16588e+06	923728	478574	538193	1.19428e+06	1.14	0.2744	0.648648
Com_20301_pos	SPB 17:1;2O	C17 H35 N O2	285.267	7.427	286.274	_	_	_	_	1.53617e+06	1.94039e+06	1.57311e+06	1.73088e+06	970223	1.52709e+06	2.01172e+06	2.463e+06	767117	2.09755e+06	2.33695e+06	2.05644e+06	1.54631e+06	1.95546e+06	0.33	0.36158	0.648329
Com_17817_pos	Pregnenolone	C21 H32 O2	316.24	7.487	317.247	Lipids and lipid-like molecules	Steroids and steroid derivatives	Pregnane steroids	Gluco/mineralocorticoids, progestogins and derivatives	448636	368830	337528	725155	398075	410334	1.58413e+06	430054	415376	486666	432406	438681	448093	631219	0.49	0.36517	0.648208
Com_19610_pos	LPE 22:4	C27 H48 N O7 P	529.317	9.76	530.324	Lipids and lipid-like molecules	Glycerophospholipids	Glycerophosphoethanolamines	1-acyl-sn-glycero-3-phosphoethanolamines	1.16038e+06	2.86422e+06	1.64419e+06	794345	3.93588e+06	2.14229e+06	2.03669e+06	3.62735e+06	802869	3.4875e+06	2.98609e+06	3.97714e+06	2.09022e+06	2.81961e+06	0.43	0.3784	0.644858
Com_9430_neg	PE 10:0_18:0	C33 H66 N O8 P	635.453	10.098	634.446	_	_	_	_	1.15858e+06	546413	1.05548e+06	606330	402010	1.234e+06	1.79227e+06	564439	2.3161e+06	615026	501847	2.09019e+06	833803	1.31331e+06	0.65	0.35996	0.644183
Com_13185_pos	1-(7-methoxy-2-oxo-2H-chromen-8-yl)-3-methyl-2-oxobutyl acetate	C17 H18 O6	356.059	8.797	357.066	_	_	_	_	3.20162e+07	5.87957e+07	3.37116e+07	5.34617e+07	5.06425e+07	3.72487e+07	4.95689e+07	4.37382e+07	4.38201e+07	4.98144e+07	5.24105e+07	5.00149e+07	4.43127e+07	4.82278e+07	0.12	0.3425	0.643003
Com_20668_pos	SM 8:0;2O/14:0	C27 H57 N2 O6 P	536.396	9.451	537.403	_	_	_	_	1.90734e+07	4.53141e+07	1.95421e+07	2.55066e+07	2.60647e+07	1.7652e+07	1.71407e+07	2.28553e+07	2.21375e+07	2.5408e+07	20042239	2.04523e+07	2.55255e+07	2.13394e+07	-0.25	0.40914	0.642903
Com_14445_pos	Stevioside	C38 H60 O18	1652.73	5.022	827.37	Lipids and lipid-like molecules	Prenol lipids	Terpene glycosides	Steviol glycosides	427781	375596	399755	711191	915534	456528	474991	714230	457602	502423	794679	733392	547731	612886	0.16	0.43704	0.642607
Com_40071_pos	LPC O-11:0	C19 H42 N O6 P	411.277	6.711	412.284	_	_	_	_	3.99246e+06	6.20209e+06	3.7529e+06	1.63229e+07	6.65838e+06	4.07978e+06	3.60596e+06	7.29497e+06	1.9036e+07	1.34981e+07	7.29777e+06	7.27676e+06	6.83475e+06	9.66826e+06	0.5	0.29629	0.64068
Com_47255_pos	2,3-Dinor-11beta-prostaglandin F2alpha	C18 H30 O5	348.191	6.176	349.199	Lipids and lipid-like molecules	Fatty Acyls	Eicosanoids	Prostaglandins and related compounds	6.83341e+06	8.40043e+06	7.48186e+06	8.80833e+06	6.38486e+06	7.61672e+06	8.97512e+06	6.61723e+06	5.77254e+06	6.85117e+06	6.49408e+06	7.52151e+06	7.5876e+06	7.03861e+06	-0.1	0.34184	0.639622
Com_255_neg	7-Methylxanthine	C6 H6 N4 O2	166.047	10.065	165.04	Organoheterocyclic compounds	Imidazopyrimidines	Purines and purine derivatives	Xanthines	3.76506e+08	4.40232e+08	3.70555e+08	3.38657e+08	1.84285e+08	3.38709e+08	5.70198e+08	1.75673e+08	3.47265e+08	1.78406e+08	1.98108e+08	2.85377e+08	3.41491e+08	2.92505e+08	-0.22	0.35707	0.638622
Com_10293_pos	D-Ala-D-Ala	C6 H12 N2 O3	160.085	5.177	161.092	Organic acids and derivatives	Carboxylic acids and derivatives	Amino acids, peptides, and analogues	Dipeptides	1.75168e+06	722049	1.17964e+06	938147	710841	1.0741e+06	1.12853e+06	1.49124e+06	803599	1.63884e+06	1.22545e+06	1.10388e+06	1.06274e+06	1.23193e+06	0.21	0.34144	0.637806
Com_44002_pos	Methionine sulfoxide	C5 H11 N O3 S	165.046	2.157	166.053	Organic acids and derivatives	Carboxylic acids and derivatives	Amino acids, peptides, and analogues	Alpha amino acids	2.32417e+08	1.5182e+08	2.21979e+08	2.91033e+08	1.35186e+08	2.25097e+08	3.63087e+08	2.0423e+08	2.91483e+08	1.69456e+08	2.12719e+08	2.18556e+08	209588613	2.43255e+08	0.21	0.37918	0.635823
Com_506_neg	Cytidine	C9 H13 N3 O5	243.087	5.284	242.08	Nucleosides, nucleotides, and analogues	Pyrimidine nucleosides	Not available	Pyrimidine nucleosides	2.58183e+08	1.93158e+08	2.4525e+08	1.64422e+08	1.72768e+08	2.51573e+08	138880424	2.10075e+08	1.86303e+08	1.31074e+08	1.01061e+08	3.51353e+08	2.14226e+08	1.86458e+08	-0.2	0.31867	0.635218
Com_14005_pos	4-oxododecanedioic acid	C12 H20 O5	266.113	5.51	267.12	_	_	_	_	4.12666e+07	8.61484e+07	2.67156e+07	6.427e+07	7.12966e+07	2.8978e+07	2.9089e+07	4.79145e+07	2.23212e+07	4.04414e+07	4.8997e+07	4.83664e+07	5.31125e+07	3.95216e+07	-0.42	0.34173	0.633826
Com_20494_pos	N6-Me-Adenosine	C11 H15 N5 O4	281.113	4.877	282.12	Nucleosides, nucleotides, and analogues	Purine nucleosides	Not available	Purine nucleosides	2.40966e+07	70885053	2.22425e+07	4.60242e+07	4.13982e+07	2.45187e+07	1.03429e+07	8.23961e+07	6.17621e+07	4.53167e+07	7.99612e+07	8.59974e+07	3.81942e+07	6.09627e+07	0.67	0.3546	0.633809
Com_14643_neg	5,6-Dihydroxyindole-2-Carboxylic Acid	C9 H7 N O4	193.037	4.997	192.03	_	_	_	_	633446	4.06156e+06	588610	1.96339e+06	631941	983298	331611	571935	1.53301e+06	3.44331e+06	425567	546774	1.47704e+06	1.14203e+06	-0.37	0.49246	0.632065
Com_13575_neg	8-iso Prostaglandin A2	C20 H30 O4	316.204	7.572	315.197	Lipids and lipid-like molecules	Fatty Acyls	Eicosanoids	Prostaglandins and related compounds	2.80996e+06	1.94524e+06	2.88037e+06	708574	226417	2.69387e+06	377885	1.82757e+06	129295	973227	1.79978e+06	1.33039e+06	1.8774e+06	1.07303e+06	-0.8	0.35629	0.631095
Com_2713_neg	LPI 16:1	C25 H47 O12 P	570.281	8.725	569.274	Lipids and lipid-like molecules	Glycerophospholipids	Glycerophosphoinositols	Phosphatidylinositols	1.28368e+07	1.31635e+07	1.06268e+07	7.29266e+06	1.74294e+07	1.14751e+07	1.62267e+07	1.8249e+07	7.55061e+06	1.23019e+07	1.27519e+07	1.7986e+07	1.21374e+07	1.41777e+07	0.22	0.43431	0.629077
Com_4488_neg	PC 17:0_18:1	C43 H84 N O8 P	819.602	10.326	818.594	_	_	_	_	2.07798e+07	375854	484240	1.09595e+06	351465	522876	3.65591e+06	2.11271e+06	1.6026e+06	387092	1.33249e+06	5.05366e+06	3.93503e+06	2.35741e+06	-0.73	0.41619	0.627668
Com_43122_pos	D-2-Aminoadipic acid	C6 H11 N O4	161.069	1.723	162.076	Organic acids and derivatives	Carboxylic acids and derivatives	Amino acids, peptides, and analogues	Alpha amino acids and derivatives	1.64744e+08	2.35191e+08	1.47493e+08	260388540	2.01972e+08	1.46214e+08	2.49421e+08	1.77161e+08	2.75789e+08	2.72055e+08	1.75366e+08	1.8394e+08	192667106	222288821	0.2	0.29621	0.627102
Com_17477_neg	Ursolic acid	C30 H48 O3	456.36	10.795	455.353	Lipids and lipid-like molecules	Prenol lipids	Triterpenoids	Triterpenoids	385937	1.3515e+06	604421	1.22234e+06	370316	369129	224737	709667	235292	304296	638683	865799	717273	496412	-0.53	0.3333	0.626008
Com_11226_neg	4-Methylvaleric Acid	C6 H12 O2	116.083	6.153	231.16	Lipids and lipid-like molecules	Fatty Acyls	Fatty acids and conjugates	Hydroxy fatty acids	3.45711e+06	1.54961e+06	3.32421e+06	2.26145e+06	3.22039e+06	3.58291e+06	805397	3.60679e+06	1.4373e+06	1.03003e+06	3.59765e+06	3.60133e+06	2.89928e+06	2.34642e+06	-0.3	0.28683	0.625868
Com_28059_pos	Sinefungin	C15 H23 N7 O5	381.172	4.905	382.179	Nucleosides, nucleotides, and analogues	5'-deoxyribonucleosides	Not available	5'-deoxyribonucleosides	1.07907e+06	795443	1.0493e+06	784105	741492	1.12734e+06	866027	806470	853652	699095	850092	965382	929458	840120	-0.14	0.32648	0.624975
Com_41875_pos	LPE 22:5	C27 H46 N O7 P	527.301	9.257	528.309	Lipids and lipid-like molecules	Glycerophospholipids	Glycerophosphoethanolamines	1-acyl-sn-glycero-3-phosphoethanolamines	2.1976e+06	2.85203e+06	1.81833e+06	870923	3.04579e+06	1.7704e+06	2.02221e+06	3.46935e+06	1.17436e+06	2.88775e+06	2.79733e+06	3.01548e+06	2.09251e+06	2.56108e+06	0.29	0.3905	0.624469
Com_12188_neg	LPE 15:0	C20 H42 N O7 P	439.27	8.956	438.263	Lipids and lipid-like molecules	Glycerophospholipids	Glycerophosphoethanolamines	1-acyl-sn-glycero-3-phosphoethanolamines	1.51269e+06	2.00003e+06	1.42679e+06	680950	1.22167e+06	1.40361e+06	1.73182e+06	2.09717e+06	549301	2.24144e+06	2.11704e+06	2.34057e+06	1.37429e+06	1.84622e+06	0.42	0.38265	0.624023
Com_12367_pos	SM 8:0;2O/18:0	C31 H65 N2 O6 P	592.458	11.27	593.465	_	_	_	_	2.18809e+07	1.33785e+07	2.83614e+07	1.49776e+07	2.50172e+07	3.99117e+07	2.27702e+07	2.29885e+07	9.79949e+06	1.01109e+07	2.18615e+07	2.13945e+07	2.39212e+07	1.81542e+07	-0.39	0.27901	0.622369
Com_11201_pos	P-Aminohippuric Acid	C9 H10 N2 O3	194.069	3.751	195.077	Benzenoids	Benzene and substituted derivatives	Benzoic acids and derivatives	Hippuric acids	1.11475e+07	2.5704e+07	1.03154e+07	1.24292e+07	2.64701e+07	1.02127e+07	1.66359e+07	1.62993e+07	1.61548e+07	3.96535e+07	1.51694e+07	1.72355e+07	1.60465e+07	2.01914e+07	0.33	0.31082	0.61742
Com_24895_pos	Lactitol	C12 H24 O11	344.134	2.361	345.141	Lipids and lipid-like molecules	Fatty Acyls	Fatty acyl glycosides	Fatty acyl glycosides of mono- and disaccharides	35943.1	35120.3	32659.7	40326.9	40602.5	33687.3	37539.6	30552.9	41272.8	38044.6	28342.9	31465.6	36390	34536.4	-0.07	0.43429	0.614556
Com_16712_neg	LPC 22:6	C30 H50 N O7 P	613.339	8.966	612.331	Lipids and lipid-like molecules	Glycerophospholipids	Glycerophosphocholines	Phosphocholines	2.99649e+06	1.54463e+06	2.93213e+06	469753	1.33115e+06	2.72867e+06	743680	1.71684e+06	735033	1.12857e+06	1.70397e+06	1.75833e+06	2.00047e+06	1.29774e+06	-0.62	0.35069	0.614218
Com_2789_neg	PC 10:0_18:2	C36 H68 N O8 P	719.475	9.973	718.468	_	_	_	_	493738	272028	3.33782e+06	5.61868e+06	816850	5.79235e+06	1.29462e+06	505183	730011	304932	1.24048e+06	1.53696e+06	2.72191e+06	935365	-1.54	0.31936	0.613184
Com_10653_neg	LPI 15:0	C24 H47 O12 P	558.281	9.001	557.273	Lipids and lipid-like molecules	Glycerophospholipids	Glycerophosphoinositols	Phosphatidylinositols	2.15204e+06	3.6149e+06	1.91635e+06	1.91525e+06	2.39318e+06	1.98089e+06	2.26027e+06	4.11207e+06	1.7211e+06	1.43395e+06	4.01444e+06	3.96507e+06	2.32877e+06	2.91782e+06	0.32	0.46384	0.613002
Com_3595_neg	SM 8:1;2O/34:2	C47 H91 N2 O6 P	856.668	10.847	855.661	_	_	_	_	1.974e+06	880478	1.75936e+07	1.00481e+06	691764	1.61056e+07	7.74166e+06	950115	7.34099e+06	4.39432e+06	7.25306e+06	9.53845e+06	6.37504e+06	6.2031e+06	-0.03	0.37619	0.612267
Com_21510_pos	10-Undecenoic acid	C11 H20 O2	184.146	6.439	185.153	Lipids and lipid-like molecules	Fatty Acyls	Fatty acids and conjugates	Medium-chain fatty acids	4.09365e+07	5.33263e+07	36992712	5.47246e+07	3.97654e+07	3.7585e+07	3.08138e+07	4.9658e+07	3.20153e+07	2.22446e+07	4.86505e+07	4.68837e+07	4.38884e+07	3.83776e+07	-0.19	0.30608	0.605247
Com_17058_pos	Guanine	C5 H5 N5 O	151.049	4.082	152.057	Organoheterocyclic compounds	Imidazopyrimidines	Purines and purine derivatives	Purines and purine derivatives	2.15829e+07	9.20064e+07	1.94545e+07	6.52006e+07	5.04496e+07	1.96377e+07	1.6404e+07	6.64762e+07	6.19089e+07	8.05596e+07	6.26346e+07	6.52289e+07	4.4722e+07	5.88687e+07	0.39	0.34462	0.60259
Com_22396_pos	Pyridoxal 5'-phosphate	C8 H10 N O6 P	247.025	2.484	248.032	Organoheterocyclic compounds	Pyridines and derivatives	Pyridine carboxaldehydes	Pyridoxals and derivatives	6.24143e+06	8.05811e+06	6.71287e+06	1.7754e+06	1.04915e+07	6.50616e+06	1.43435e+07	5.05134e+06	1.09039e+07	1.59474e+07	5.28232e+06	4.91825e+06	6.63092e+06	9.40778e+06	0.5	0.32919	0.600938
Com_29480_pos	L-Phenylalanine	C9 H11 N O2	165.079	4.971	166.086	Organic acids and derivatives	Carboxylic acids and derivatives	Amino acids, peptides, and analogues	Phenylalanine and derivatives	8694016803	2915867539	8321645592	2326204098	2786742731	8219907546	3263652107	4834455566	2529983766	1666981498	4718123565	4997790394	5544064052	3668497816	-0.59	0.32299	0.597765
Com_853_neg	Porphobilinogen	C10 H14 N2 O4	226.095	4.905	225.088	Organic nitrogen compounds	Organonitrogen compounds	Amines	Aralkylamines	7.84193e+07	6.4949e+07	134174755	3.02817e+07	3.07176e+07	7.99587e+07	1.10394e+08	3.60727e+07	3.92138e+07	6.9012e+07	2.99355e+07	3.26875e+07	6.97502e+07	5.2886e+07	-0.39	0.42928	0.59695
Com_12127_neg	2-({[4-(6-methyl-1,3-benzothiazol-2-yl)phenyl]imino}methyl)phenol	C21 H16 N2 O S	344.099	1.424	343.091	_	_	_	_	1.6689e+06	1.28325e+06	6.35421e+06	1.25617e+06	1.03907e+06	1.74077e+06	2.16651e+06	1.34414e+06	1.07486e+06	1.02528e+06	1.30383e+06	1.34436e+06	2.22373e+06	1.3765e+06	-0.69	0.34781	0.59341
Com_15006_pos	16alpha-Hydroxydehydroepiandrosterone	C19 H28 O3	321.228	7.449	322.235	Lipids and lipid-like molecules	Steroids and steroid derivatives	Androstane steroids	Androgens and derivatives	3.50944e+06	1.36841e+06	3.53585e+06	793675	3.70849e+06	3.10932e+06	1.62233e+06	2.88808e+06	5.66062e+06	4.96208e+06	2.72061e+06	2.76687e+06	2.67087e+06	3.43677e+06	0.36	0.36098	0.591784
Com_8117_neg	PE 18:2_20:5	C43 H72 N O8 P	761.501	10.785	760.493	_	_	_	_	862770	337949	1.39637e+06	4.54719e+06	1.80684e+06	1.418e+06	4.24383e+06	364677	2.84663e+06	1.04002e+06	2.45296e+06	5.39371e+06	1.72819e+06	2.72364e+06	0.65	0.44897	0.591259
Com_15009_neg	LPS 16:0	C22 H44 N O9 P	497.276	9.179	496.268	Lipids and lipid-like molecules	Glycerophospholipids	Glycerophosphoserines	Phosphatidylserines	1.28248e+06	695261	1.46511e+06	258124	1.00286e+06	1.16081e+06	464693	873217	198290	665010	952282	918200	977442	678615	-0.52	0.34794	0.591071
Com_13346_pos	10-Nitrolinoleate	C18 H31 N O4	342.256	7.336	343.263	Lipids and lipid-like molecules	Fatty Acyls	Lineolic acids and derivatives	Lineolic acids and derivatives	7.1617e+06	2.21122e+06	6.94689e+06	3.20631e+06	2.87306e+06	6.99093e+06	3.07771e+06	7.30581e+06	3.5827e+06	5.49313e+06	7.45925e+06	8.39382e+06	4.89835e+06	5.8854e+06	0.26	0.42972	0.590869
Com_25360_neg	Cer 21:0;2O/12:1;O(FA 18:2)	C51 H95 N O5	801.721	10.051	800.714	_	_	_	_	259967	146933	231210	161404	126778	251925	167439	185623	157402	149001	166930	181467	196370	167977	-0.22	0.37548	0.590606
Com_35179_pos	D-(-)-Glutamine	C5 H10 N2 O3	146.069	1.347	147.076	Organic acids and derivatives	Carboxylic acids and derivatives	Amino acids, peptides, and analogues	D-alpha-amino acids	5.5201e+08	1770862426	5.25908e+08	2267693566	1022830296	5.26249e+08	7.5632e+08	1318452268	2073550321	1087245091	1215685551	1237694823	1110925401	1281491261	0.2	0.3687	0.59054
Com_22520_pos	3-phenyl-5-[3-(trifluoromethyl)-1H-pyrazol-1-yl]-1,2,4-thiadiazole	C12 H7 F3 N4 S	296.038	8.795	297.046	_	_	_	_	9.27853e+06	1.50096e+07	8.84829e+06	1.42042e+07	1.11549e+07	8.80926e+06	1.21849e+07	10612944	1.1442e+07	1.41948e+07	1.31786e+07	1.17264e+07	1.12175e+07	1.22233e+07	0.12	0.34467	0.590368
Com_30027_pos	L-Ornithine	C5 H12 N2 O2	132.09	1.176	133.097	Organic acids and derivatives	Carboxylic acids and derivatives	Amino acids, peptides, and analogues	L-alpha-amino acids	1.47374e+07	7.3947e+06	1.48109e+07	1.06627e+07	5.95917e+06	1.61829e+07	8.17649e+06	9.59209e+06	7.87105e+06	8.79612e+06	1.00465e+07	1.14508e+07	1.16246e+07	9.32216e+06	-0.31	0.38265	0.588021
Com_19653_pos	N-[(4-hydroxy-3-methoxyphenyl)methyl]-8-methylnonanamide	C18 H29 N O3	307.212	7.379	308.219	_	_	_	_	2.35853e+06	4.28236e+06	2.12596e+06	3.63032e+06	2.9652e+06	2.23913e+06	2.23453e+06	2.61686e+06	2.8057e+06	2.4805e+06	2.59032e+06	2.68777e+06	2.93358e+06	2.56928e+06	-0.19	0.42458	0.586456
Com_428_neg	SM 8:1;2O/20:0	C33 H67 N2 O6 P	664.481	6.788	663.473	_	_	_	_	3.06997e+07	3.81459e+06	2.68021e+07	2.34282e+07	2.11256e+07	2.87594e+07	4.07779e+07	1.19609e+07	4.50702e+07	8.05673e+06	4.18482e+07	4.35673e+07	2.24382e+07	3.18802e+07	0.5	0.48244	0.586389
Com_15382_pos	Valine	C5 H11 N O2	117.079	1.899	118.086	Organic acids and derivatives	Carboxylic acids and derivatives	Amino acids, peptides, and analogues	Valine and derivatives	2076759510	1291990318	1986846506	1674093047	1340468116	1994019825	1732973052	1667574893	1502201475	1155684693	1578699665	1591603479	1727362887	1538122876	-0.16	0.3321	0.585568
Com_9925_pos	19-Nortestosterone	C18 H26 O2	274.193	7.958	275.2	Lipids and lipid-like molecules	Steroids and steroid derivatives	Estrane steroids	Estrogens and derivatives	349643	286000	139379	343523	203823	252282	227985	312814	238253	415796	322940	298845	262442	302772	0.2	0.33862	0.584549
Com_38123_pos	5-fluoro AKB48 N-(4-hydroxypentyl) metabolite	C23 H30 F N3 O2	437.189	7.122	438.197	Organoheterocyclic compounds	Benzopyrazoles	Indazoles	Indazole-3-carboxamides	380438	497788	336997	502009	736429	362880	466815	380358	360304	408765	406945	400589	469423	403963	-0.21	0.37034	0.583484
Com_23440_pos	Acetophenone	C8 H8 O	120.058	0.108	121.065	Organic oxygen compounds	Organooxygen compounds	Carbonyl compounds	Alkyl-phenylketones	5.62254e+07	1.73625e+08	1.53253e+08	2.16479e+08	2.05269e+08	1.51791e+08	2.44915e+08	1.69126e+08	1.68094e+08	173605282	1.54798e+08	1.59683e+08	1.59441e+08	1.7837e+08	0.16	0.41445	0.581675
Com_16007_neg	PA 8:0_18:3	C29 H51 O8 P	558.332	7.686	557.325	_	_	_	_	688317	510911	649201	1.56302e+06	517342	691350	1.6316e+06	559786	591130	460390	1.26699e+06	1.34108e+06	770024	975163	0.34	0.48907	0.5762
Com_11474_neg	2-{[(3-eth-1-ynylphenyl)imino]methyl}-4-nitrophenol	C15 H10 N2 O3	266.07	5.357	265.063	_	_	_	_	1.60593e+06	3.4442e+06	1.50011e+06	1.97515e+06	1.46953e+06	1.45532e+06	2.15225e+06	3.88783e+06	592344	2.41604e+06	3.66064e+06	3.73227e+06	1.90837e+06	2.74023e+06	0.52	0.44532	0.576021
Com_41431_pos	2-Amino-1,3-octadecanediol	C18 H39 N O2	301.298	7.221	302.305	Organic nitrogen compounds	Organonitrogen compounds	Amines	1,2-aminoalcohols	2.52775e+08	3.0287e+08	2.33702e+08	2.64023e+08	1.70836e+08	2.40346e+08	1.86079e+08	2.52233e+08	1.48466e+08	2.51052e+08	2.48191e+08	2.47634e+08	2.44092e+08	2.22276e+08	-0.13	0.43012	0.572516
Com_45085_pos	N3,N4-Dimethyl-L-arginine	C8 H18 N4 O2	202.143	1.368	203.15	Organic acids and derivatives	Carboxylic acids and derivatives	Amino acids, peptides, and analogues	Arginine and derivatives	5.90921e+07	38061848	5.4582e+07	5.30864e+07	4.13742e+07	5.77466e+07	5.19908e+07	4.38843e+07	3.83658e+07	5.72034e+07	4.30655e+07	4.53292e+07	5.06572e+07	4.66398e+07	-0.11	0.43431	0.571633
Com_14365_pos	LPE 17:0	C22 H46 N O7 P	467.301	9.907	468.308	Lipids and lipid-like molecules	Glycerophospholipids	Glycerophosphoethanolamines	1-acyl-sn-glycero-3-phosphoethanolamines	7.20113e+06	5.42001e+06	7.00705e+06	2.87596e+06	7.12611e+06	7.1506e+06	1.10407e+07	1.10512e+07	1.57102e+06	8.36633e+06	1.05425e+07	1.13147e+07	6.13014e+06	8.98107e+06	0.55	0.47555	0.569964
Com_9420_neg	LPS 16:1	C22 H42 N O9 P	495.26	8.688	494.253	Lipids and lipid-like molecules	Glycerophospholipids	Glycerophosphoserines	Phosphatidylserines	1.87467e+06	2.08816e+06	1.64709e+06	634725	3.04729e+06	1.77596e+06	1.20751e+06	2.93432e+06	1.02886e+06	3.03252e+06	2.88618e+06	3.03124e+06	1.84465e+06	2.35344e+06	0.35	0.42863	0.569715
Com_4029_neg	P-Toluenesulfonic acid	C7 H8 O3 S	172.019	5.21	171.012	Benzenoids	Benzene and substituted derivatives	Benzenesulfonic acids and derivatives	p-Methylbenzenesulfonates	1.8245e+07	1.8164e+07	1.71188e+07	1.80198e+07	1.42834e+07	1.89625e+07	1.43956e+07	2.77835e+07	1.75595e+07	1.79228e+07	1.55343e+07	2.49879e+07	1.74656e+07	1.96973e+07	0.17	0.43054	0.569473
Com_21612_pos	LPE 17:1	C22 H44 N O7 P	465.286	9.219	466.293	Lipids and lipid-like molecules	Glycerophospholipids	Glycerophosphoethanolamines	1-acyl-sn-glycero-3-phosphoethanolamines	1.45282e+06	1.41264e+06	1.50726e+06	484779	1.8441e+06	1.3583e+06	2.69844e+06	1.95507e+06	492803	3.08399e+06	1.43524e+06	1.72691e+06	1.34332e+06	1898741	0.49	0.42012	0.569253
Com_22923_pos	Palmitoylethanolamide	C18 H37 N O2	299.282	6.757	300.289	Organic acids and derivatives	Carboximidic acids and derivatives	Carboximidic acids	Carboximidic acids	523996	484521	566911	266168	280554	446826	368766	327450	2.13226e+06	1.61625e+06	348455	381063	428163	862375	1.01	0.30321	0.567794
Com_20205_pos	PC O-37:4	C45 H84 N O7 P	781.596	9.377	782.603	_	_	_	_	1.54001e+06	514862	895131	439600	437579	491260	851952	810733	628539	632116	1.051e+06	677591	719740	775322	0.1	0.44269	0.567733
Com_23286_neg	PG O-17:1_22:4	C45 H81 O9 P	796.578	9.27	795.57	_	_	_	_	200904	29725	239782	31662.1	23771.7	39245.8	51240.1	74684.2	138803	201639	90661.5	61748.7	94181.8	103129	0.13	0.37002	0.567181
Com_19758_neg	Phe-Pro	C14 H18 N2 O3	262.132	5.362	261.125	Organic acids and derivatives	Carboxylic acids and derivatives	Amino acids, peptides, and analogues	Dipeptides	457266	273970	354019	208935	206455	573334	761152	198356	151007	250262	200926	217407	345663	296518	-0.22	0.4114	0.565718
Com_31071_neg	Dl-3-Hydroxy-kynurenine	C10 H12 N2 O4	224.079	2.1	223.072	Organic oxygen compounds	Organooxygen compounds	Carbonyl compounds	Alkyl-phenylketones	279673	236362	270712	230002	287690	292937	257654	209800	363514	324248	170278	187995	266229	252248	-0.07	0.5151	0.56477
Com_36607_pos	Betaine	C5 H11 N O2	117.079	1.349	118.086	Organic acids and derivatives	Carboxylic acids and derivatives	Amino acids, peptides, and analogues	Alpha amino acids	6519661346	5345959489	6195124579	6959304006	3736692940	7085671586	5124216889	5998104778	4548666255	3441802761	5913865487	6357711879	5973735658	5230728008	-0.19	0.35714	0.559402
Com_9332_pos	Oxymatrine	C15 H24 N2 O2	528.375	4.91	265.195	Alkaloids and derivatives	Lupin alkaloids	Matrine alkaloids	Matrine alkaloids	616338	394567	498260	380457	388705	510893	6.64127e+06	375297	434143	383770	417851	473779	464870	1.45435e+06	1.64	0.45442	0.558984
Com_13146_neg	Equol	C15 H14 O3	242.094	5.555	241.087	Phenylpropanoids and polyketides	Isoflavonoids	Isoflavans	Isoflavanols	371993	1.86217e+06	351376	1.72168e+06	903313	369865	283232	851272	222089	2.06141e+06	344324	484811	930065	707857	-0.39	0.48493	0.557417
Com_26470_neg	cholesteryl sulfate	C27 H46 O4 S	466.31	8.666	465.303	Lipids and lipid-like molecules	Steroids and steroid derivatives	Cholestane steroids	Cholesterols and derivatives	180733	99006.3	185652	105442	85658.8	282250	112661	111370	155902	105736	105942	143739	156457	122558	-0.35	0.43227	0.556363
Com_45179_pos	HPK	C17 H28 N6 O4	380.217	6.967	381.224	_	_	_	_	1.31726e+07	1.9065e+07	1.15628e+07	1.79944e+07	1.01369e+07	1.10191e+07	1.35999e+07	1.44374e+07	7.90551e+06	5.36297e+06	1.44721e+07	1.4437e+07	1.38251e+07	1.17025e+07	-0.24	0.34486	0.54954
Com_39922_pos	PC O-32:1	C40 H80 N O7 P	717.568	9.774	718.574	_	_	_	_	4.0161e+06	3.09431e+06	3.82875e+06	4.06376e+06	3.2772e+06	3.73286e+06	3.89264e+06	3.96908e+06	3.20273e+06	3.72818e+06	3.75826e+06	2.04024e+06	3.66883e+06	3.43185e+06	-0.09	0.46756	0.547276
Com_30702_neg	Phenobarbital-d5	C12 H7 [2]H5 N2 O3	237.113	6.803	236.105	_	_	_	_	264574	212342	311865	154825	183216	278677	290230	225157	202575	150125	564243	296562	234250	288149	0.29	0.51104	0.547129
Com_3753_neg	SM 8:0;2O/21:0	C34 H71 N2 O6 P	680.511	10.697	679.504	_	_	_	_	2.18908e+06	275589	3.46472e+06	6.54995e+06	6.22877e+06	4.12343e+06	1.15419e+07	1.98553e+06	6.79833e+06	258531	1.2207e+07	1.27374e+07	3.80526e+06	7.5881e+06	0.99	0.55915	0.546652
Com_455_neg	Ethyl-beta-D-glucuronide	C8 H14 O7	222.074	1.345	221.066	Organic oxygen compounds	Organooxygen compounds	Carbohydrates and carbohydrate conjugates	O-glucuronides	1.18793e+08	2.18052e+08	133063726	2.21017e+08	2.0856e+08	9.12956e+07	2.50761e+08	187166447	2.33933e+08	1.91416e+08	8.95684e+07	2.263e+08	1.6513e+08	196524181	0.25	0.42835	0.546161
Com_32345_pos	Theophylline	C7 H8 N4 O2	180.064	3.773	181.071	Organoheterocyclic compounds	Imidazopyrimidines	Purines and purine derivatives	Xanthines	4.80093e+07	6.1366e+07	4.61941e+07	6.76454e+07	6.26878e+07	4.65603e+07	5.16738e+07	4.24063e+07	4.93711e+07	5.7191e+07	5.25009e+07	5.61225e+07	5.54105e+07	5.15443e+07	-0.1	0.45403	0.543095
Com_181_neg	cis-Aconitic acid	C6 H6 O6	174.016	2.353	173.009	Organic acids and derivatives	Carboxylic acids and derivatives	Tricarboxylic acids and derivatives	Tricarboxylic acids and derivatives	2.42607e+08	2.78286e+08	2.30556e+08	1.91781e+08	4.30032e+08	2.47439e+08	4.02786e+08	2.27224e+08	4.52734e+08	5.51804e+08	2.03653e+08	2.26047e+08	2.70117e+08	3.44041e+08	0.34	0.3573	0.542658
Com_12102_pos	CAR 20:1	C27 H52 N O4	453.381	9.129	454.389	_	_	_	_	678055	502365	746348	186234	217022	339550	365762	380678	236110	308388	325336	314063	444929	321723	-0.46	0.43315	0.542218
Com_2492_neg	Cer 15:0;2O/16:3;(3OH)(FA 18:2)	C49 H87 N O5	829.665	9.158	828.657	_	_	_	_	1.59016e+06	1.51715e+06	1.52572e+06	1.25652e+06	1.38076e+06	6.31083e+07	9.71301e+06	1.71284e+06	1.06586e+07	7.35097e+06	1.59507e+06	9.49002e+06	1.17298e+07	6.75341e+06	-0.79	0.39429	0.541468
Com_8406_neg	LPC O-22:0	C30 H64 N O6 P	611.454	11.358	610.447	_	_	_	_	233002	209390	228434	227174	181111	224864	219393	211217	203361	194523	203571	220497	217329	208760	-0.05	0.40809	0.540663
Com_9555_pos	Quinoline-4-carboxylic acid	C10 H7 N O2	173.048	5.414	174.055	Organoheterocyclic compounds	Quinolines and derivatives	Quinoline carboxylic acids	Quinoline carboxylic acids	1.4785e+07	1.89929e+07	1.32084e+07	1.2794e+07	8.62452e+06	1.26408e+07	6.41736e+06	1.47688e+07	7.12712e+06	1.55985e+07	1.35029e+07	1.50669e+07	1.35076e+07	1.20803e+07	-0.16	0.47085	0.540189
Com_12252_neg	LNAPE 18:2/N-22:5	C45 H76 N O8 P	789.517	11.271	788.51	_	_	_	_	175787	149553	162019	159526	125320	164667	156436	153858	151300	133534	141063	155274	156145	148578	-0.07	0.41973	0.537728
Com_12989_pos	LPC 22:4-SN1	C30 H54 N O7 P	571.364	9.83	572.371	_	_	_	_	2.32464e+06	1.90001e+06	3.10865e+06	562084	1.70282e+06	2.10611e+06	1.39492e+06	3.06816e+06	1.43366e+06	2.46002e+06	2.65747e+06	2.53824e+06	1.95072e+06	2.25875e+06	0.21	0.4522	0.53722
Com_13920_pos	Andrographolide	C20 H30 O5	332.198	11.526	333.206	Organoheterocyclic compounds	Lactones	Gamma butyrolactones	Gamma butyrolactones	418912	369523	572888	343221	330513	535934	465234	412895	400848	5.22229e+07	423965	431348	428498	9.05954e+06	4.4	0.33407	0.536782
Com_38162_pos	6,6-dimethyl-4-piperidino-5,6-dihydro-2H-thiine-2-thione	C12 H19 N S2	241.092	6.452	242.099	_	_	_	_	3.15059e+07	3.67778e+07	2.75831e+07	3.4956e+07	5.82002e+07	2.64351e+07	2.79918e+07	6.51923e+07	2.84505e+07	4.36912e+07	4.01194e+07	4.06237e+07	3.59097e+07	4.10115e+07	0.19	0.47697	0.536395
Com_24844_pos	Arecoline	C8 H13 N O2	155.095	5.141	156.102	Alkaloids and derivatives	Not available	Not available	Alkaloids and derivatives	7.33231e+07	5.41788e+07	6.25121e+07	8.1711e+07	7.73388e+07	6.88807e+07	5.20989e+07	5.58633e+07	6.26161e+07	90404134	7.25013e+07	5.89869e+07	6.96574e+07	6.54118e+07	-0.09	0.50301	0.535379
Com_13171_neg	LPE O-19:1	C24 H50 N O6 P	479.338	11.145	478.331	_	_	_	_	309179	107820	217924	115397	89987.7	267305	155561	149408	185804	132364	106516	117160	184602	141136	-0.38	0.46859	0.535234
Com_27_neg	3-Hydroxy-3-methylglutaric acid	C6 H10 O5	162.052	1.363	161.045	Lipids and lipid-like molecules	Fatty Acyls	Fatty acids and conjugates	Hydroxy fatty acids	6.00121e+08	3222913931	3843845016	5001522580	4332759069	4454249307	4444031640	3178525599	4525190923	4321474850	3385639415	3808400738	3575901850	3943877194	0.14	0.4409	0.532582
Com_4343_neg	Adenosine	C10 H13 N5 O4	267.096	6.041	266.089	Nucleosides, nucleotides, and analogues	Purine nucleosides	Not available	Purine nucleosides	1.59283e+07	2.37565e+07	1.59611e+07	7.18918e+06	4.72447e+06	1.6595e+07	1.94034e+07	2.40001e+07	7.28605e+06	8.21699e+06	2.23082e+07	2.33562e+07	1.40257e+07	1.74285e+07	0.31	0.4875	0.531945
Com_9333_pos	Adenosine 5'-monophosphate	C10 H14 N5 O7 P	347.063	2.816	348.07	Nucleosides, nucleotides, and analogues	Purine nucleotides	Purine ribonucleotides	Purine ribonucleoside monophosphates	890874	1.01355e+06	802599	1.0287e+06	1.126e+06	787828	1.59357e+06	1.08711e+06	880905	812785	1.14405e+06	783851	941593	1.05038e+06	0.15	0.50174	0.531267
Com_10864_pos	S-Adenosylhomocysteine	C14 H20 N6 O5 S	384.122	2.601	193.068	Nucleosides, nucleotides, and analogues	5'-deoxyribonucleosides	5'-deoxy-5'-thionucleosides	5'-deoxy-5'-thionucleosides	1.55734e+06	1.8248e+06	2.25027e+06	958146	1.4629e+06	2.28387e+06	1.41262e+06	2.2441e+06	1.99312e+06	1.06343e+06	2.76217e+06	2.46613e+06	1.72289e+06	1.99026e+06	0.2	0.51565	0.528918
Com_17275_neg	PE 10:0_18:2	C33 H62 N O8 P	631.423	9.383	630.416	_	_	_	_	441745	403632	404263	1.3873e+06	578819	389326	374424	527174	377068	391466	494358	515853	600847	446724	-0.42	0.40288	0.526921
Com_9787_neg	22(S)-Hydroxycholesterol	C27 H46 O2	402.35	10.357	401.343	_	_	_	_	263724	198339	250471	6.14768e+06	901416	257790	1.34935e+06	324565	1.91501e+06	193530	1.27099e+06	1.34547e+06	1.33657e+06	1.06649e+06	-0.32	0.51289	0.525937
Com_15339_pos	KKK	C18 H38 N6 O4	384.285	8.658	385.292	_	_	_	_	1.33962e+07	1.25301e+07	1.14048e+07	1.02538e+07	1.10263e+07	1.1731e+07	2.03401e+07	1.21234e+07	1.46149e+07	1.23786e+07	9.0633e+06	1.17207e+06	1.17237e+07	1.16154e+07	-0.01	0.52026	0.524699
Com_46_neg	LPA 10:0	C13 H27 O7 P	326.149	6.788	325.142	Lipids and lipid-like molecules	Glycerophospholipids	Glycerophosphates	1,2-diacylglycerol-3-phosphates	3.34621e+08	1689531427	3.164e+08	1431168585	2545378105	3.27154e+08	8.22729e+08	297169730	1205789564	1294790961	2.69624e+08	2.80148e+08	1107375437	6.95042e+08	-0.67	0.52001	0.522264
Com_12189_pos	PI 16:0	C25 H47 O13 P	608.258	8.01	609.265	Lipids and lipid-like molecules	Glycerophospholipids	Glycerophosphoinositols	Phosphatidylinositols	3.34178e+06	1.83089e+07	3.05443e+06	1.75215e+07	1.0667e+07	2.91909e+06	6.38098e+06	8.78988e+06	1.50764e+07	1.76853e+07	8.02536e+06	7.34662e+06	9.3021e+06	1.05507e+07	0.18	0.3895	0.522176
Com_5448_neg	PE 18:1_18:2;O	C41 H76 N O9 P	757.527	10.287	756.52	_	_	_	_	2.83075e+06	1.33504e+06	2.57883e+06	8.55032e+06	982227	3.01503e+06	2.46326e+06	1.37909e+06	1.45724e+06	974062	3.02764e+06	2.6429e+06	3.21537e+06	1.9907e+06	-0.69	0.40738	0.517559
Com_25554_neg	Dibutyl sebacate	C18 H34 O4	314.246	9.131	295.228	Lipids and lipid-like molecules	Fatty Acyls	Fatty acid esters	Fatty acid esters	577022	386122	515076	447559	685510	585122	409781	654749	440983	546591	565552	291499	532735	484859	-0.13	0.46617	0.517151
Com_14366_neg	PE 8:0_18:1	C31 H60 N O8 P	605.406	8.783	604.399	_	_	_	_	450965	353857	582994	625621	303355	400492	422311	412525	357438	357310	383302	446256	452881	396524	-0.19	0.41406	0.516878
Com_2048_neg	PC O-18:1_18:2	C44 H84 N O7 P	815.605	10.051	814.598	_	_	_	_	3.98155e+06	1.87779e+06	5.55771e+06	2.66556e+06	1.89273e+06	4.24074e+06	4.59745e+06	6.69881e+06	1.67527e+06	1.8038e+06	5.66648e+06	4.95623e+06	3.36935e+06	4.23301e+06	0.32	0.57137	0.515251
Com_4441_neg	Cystine	C6 H12 N2 O4 S2	240.023	1.542	239.016	Organic acids and derivatives	Carboxylic acids and derivatives	Amino acids, peptides, and analogues	L-cysteine-S-conjugates	2.48738e+07	2.08346e+07	2.31851e+07	1.5548e+07	1.48951e+07	2.38478e+07	1.64833e+07	1.65218e+07	1.96789e+07	1.63176e+07	1.69516e+07	2.57915e+07	2.05307e+07	1.86241e+07	-0.14	0.45294	0.514823
Com_40950_pos	1-Methylhistamine	C6 H13 Cl2 N3	197.049	5.061	198.056	Organic nitrogen compounds	Organonitrogen compounds	Amines	2-arylethylamines	8.80468e+06	8.44443e+06	8.2441e+06	1.29058e+07	7.30155e+06	8.31423e+06	5.83566e+06	1.88884e+07	7.3508e+06	4.34701e+06	1.98425e+07	1.92816e+07	9.00247e+06	1.2591e+07	0.48	0.5691	0.513431
Com_1924_neg	LPE 16:1	C21 H42 N O7 P	451.27	8.724	450.263	Lipids and lipid-like molecules	Glycerophospholipids	Glycerophosphoethanolamines	1-acyl-sn-glycero-3-phosphoethanolamines	2.92243e+07	2.36639e+07	2.93392e+07	7.81966e+06	2.4642e+07	2.82822e+07	4.27332e+07	2.98572e+07	8.15978e+06	6.6127e+07	2.80649e+07	3.03367e+07	2.38286e+07	3.42131e+07	0.52	0.45033	0.513063
Com_8042_neg	3-Oxo-7alpha,12alpha-hydroxy-5beta-cholanoic acid	C24 H38 O5	406.272	6.827	405.265	Lipids and lipid-like molecules	Steroids and steroid derivatives	Bile acids, alcohols and derivatives	Dihydroxy bile acids, alcohols and derivatives	5.302e+06	3.3714e+06	5.5649e+06	2.61326e+06	1.27451e+06	6.10398e+06	1.38656e+06	4.30465e+06	1.65058e+06	3.42753e+06	3.75214e+06	3.92465e+06	4.03834e+06	3.07435e+06	-0.39	0.47675	0.511053
Com_752_neg	SM 8:1;2O/32:0	C45 H91 N2 O6 P	832.667	8.039	831.66	_	_	_	_	4.26414e+06	8.57396e+07	1.52549e+07	4.58453e+06	5.01701e+06	4.08516e+06	3.26152e+06	47816206	1.19908e+08	1.14586e+08	5.34589e+06	5.62309e+06	1.98242e+07	4.94235e+07	1.31	0.36034	0.509848
Com_17047_neg	FAHFA 20:5/3:0	C23 H34 O4	374.246	8.871	373.238	_	_	_	_	151072	122522	144793	737668	105402	136530	146224	142836	131906	123718	135216	154515	232998	139069	-0.74	0.45153	0.50764
Com_8358_neg	delta17-6-keto prostaglandin F1alpha	C20 H32 O6	414.226	6.749	413.218	Lipids and lipid-like molecules	Fatty Acyls	Eicosanoids	Prostaglandins and related compounds	7.51726e+06	6.01485e+06	5.56767e+06	3.12014e+06	2.23812e+06	5.58167e+06	1.52675e+06	4.51651e+06	2.69484e+06	8.10123e+06	4.42553e+06	4.75864e+06	5.00662e+06	4.33725e+06	-0.2	0.54299	0.507233
Com_9169_neg	CerP 14:1;2O/14:0	C28 H56 N O6 P	533.385	10.31	532.378	_	_	_	_	647590	275741	1.55106e+06	5.58755e+06	1.92361e+06	2.00024e+06	2.82793e+06	375737	3.62039e+06	1.63822e+06	3.22843e+06	3.03795e+06	1.99763e+06	2.45478e+06	0.29	0.49486	0.506802
Com_19981_neg	Cer 26:0;2O/12:0;O(FA 18:0)	C56 H111 N O5	877.847	11.543	876.84	_	_	_	_	166213	141089	162577	152080	136363	162015	161873	173011	145950	132958	162060	175418	153389	158545	0.04	0.58144	0.505125
Com_23298_pos	1-(6-hydroxy-4,7-dimethoxybenzo[b]furan-5-yl)ethan-1-one	C12 H12 O5	236.072	10.593	237.079	_	_	_	_	1.32762e+07	1.93141e+07	1.26537e+07	1.53824e+07	1.81061e+07	1.5646e+07	1.4536e+07	1.40594e+07	1.30322e+07	1.39545e+07	1.6129e+07	1.63639e+07	1.57297e+07	1.46792e+07	-0.09	0.44612	0.503895
Com_5253_neg	PC 18:0_18:2;O	C44 H84 N O9 P	847.594	8.938	846.587	_	_	_	_	1.70673e+06	1.62837e+06	1.63757e+06	1.34863e+06	1.48198e+06	1.57508e+06	1.64077e+06	1.83841e+06	1.26939e+06	1.54188e+06	1.712e+06	1.8186e+06	1.56306e+06	1.63684e+06	0.06	0.54326	0.503133
Com_8067_neg	SL 18:0;O/16:0;O	C34 H69 N O6 S	619.485	8.826	618.478	_	_	_	_	2.21664e+06	2.11487e+06	2.12682e+06	1.75156e+06	1.92475e+06	2.04566e+06	2.13097e+06	2.38766e+06	1.64864e+06	2.00254e+06	2.22349e+06	2.36193e+06	2.03005e+06	2.12587e+06	0.06	0.54326	0.503133
Com_11998_pos	tetranor-PGFM	C16 H26 O7	312.155	5.655	313.162	Lipids and lipid-like molecules	Fatty Acyls	Eicosanoids	Prostaglandins and related compounds	9.33086e+06	1.3994e+07	6.3002e+06	1.27405e+07	1.31765e+07	9.03994e+06	5.97381e+06	1.13678e+07	6.9164e+06	1.0746e+07	1.14032e+07	1.02988e+07	1.07637e+07	9.451e+06	-0.18	0.48109	0.502283
Com_16506_pos	EPK	C16 H28 N4 O6	354.19	4.818	355.198	_	_	_	_	4.36068e+06	2.20552e+06	2.53933e+06	413117	1.6224e+06	2.08743e+06	4.50849e+06	2.56697e+06	1.52678e+06	1.29617e+06	2.64138e+06	2.48727e+06	2.20475e+06	2.50451e+06	0.18	0.52047	0.500539
Com_18433_neg	4-Phenylbutyric acid	C10 H12 O2	164.083	5.472	163.076	Benzenoids	Benzene and substituted derivatives	Not available	Benzene and substituted derivatives	646808	1.11456e+06	655122	622185	794916	751115	571542	1.01522e+06	133510	929804	782111	701726	764118	688985	-0.14	0.45438	0.499798
Com_7896_neg	LPI 20:4	C29 H49 O12 P	620.297	8.818	619.29	Lipids and lipid-like molecules	Glycerophospholipids	Glycerophosphoinositols	Phosphatidylinositols	5.8731e+06	2.13068e+06	5.26565e+06	1.78678e+06	1.68525e+06	5.46532e+06	2.80822e+06	3.24094e+06	1.81786e+06	1.34617e+06	3.13642e+06	3.45228e+06	3.70113e+06	2.63365e+06	-0.49	0.40942	0.498328
Com_10176_neg	PE 18:0_22:5	C45 H80 N O8 P	793.559	9.521	792.552	_	_	_	_	1.42515e+06	1.14242e+06	1.34694e+06	1.0747e+06	1.59708e+06	1.37466e+06	1.54564e+06	1.4758e+06	1.04246e+06	1.37107e+06	1.42108e+06	1.50508e+06	1.32682e+06	1.39352e+06	0.07	0.56701	0.496966
Com_703_neg	D-(+)-Malic acid	C4 H6 O5	134.021	2.53	133.013	Organic acids and derivatives	Hydroxy acids and derivatives	Beta hydroxy acids and derivatives	Beta hydroxy acids and derivatives	8.85974e+07	7.77924e+07	9.47779e+07	5.15327e+07	7.60071e+07	9.45586e+07	6.30162e+07	7.36932e+07	1.0109e+08	7.21492e+07	6.60294e+07	6.79997e+07	8.05444e+07	7.39962e+07	-0.12	0.52088	0.494414
Com_19923_neg	LPE 20:1	C25 H50 N O7 P	507.332	10.318	506.325	Lipids and lipid-like molecules	Glycerophospholipids	Glycerophosphoethanolamines	1-acyl-sn-glycero-3-phosphoethanolamines	1.14472e+06	765689	1.22648e+06	172817	1.00638e+06	2.07011e+06	567908	1.02949e+06	122869	798955	1.08681e+06	655474	1.06437e+06	710252	-0.58	0.45094	0.492962
Com_13774_pos	SQH	C14 H22 N6 O6	392.144	5.256	393.152	_	_	_	_	7.79187e+06	1.36494e+07	1.17243e+07	7.04589e+06	4.54515e+06	1.23168e+07	9.43968e+06	6.80675e+06	9.51387e+06	5.7878e+06	8.16184e+06	7.79243e+06	9.51224e+06	7.91706e+06	-0.26	0.50657	0.492145
Com_2832_neg	ethyl 3-[(1-benzyl-4-piperidyl)amino]-2-cyanoacrylate	C18 H23 N3 O2	313.179	8.538	312.172	_	_	_	_	2.53393e+07	2.21572e+07	2.40492e+07	2.48404e+07	1.78999e+07	3.06109e+07	1.62283e+07	1.701e+07	2.33259e+07	3.13868e+07	2.18919e+07	2.68114e+07	2.41495e+07	2.27757e+07	-0.08	0.57786	0.49091
Com_7684_neg	5-Aminopentanoate	C5 H11 N O2	117.078	5.174	116.071	Organic acids and derivatives	Carboxylic acids and derivatives	Amino acids, peptides, and analogues	Delta amino acids and derivatives	6.84573e+06	3.87594e+06	6.56494e+06	4.0497e+06	3.56629e+06	7.01574e+06	3.1189e+06	5.25414e+06	3.46578e+06	5.87179e+06	5.13837e+06	5.11061e+06	5.31972e+06	4.65993e+06	-0.19	0.50088	0.490518
Com_28623_pos	4-acetyl-4-(ethoxycarbonyl)heptanedioic acid	C12 H18 O7	256.094	5.38	257.101	_	_	_	_	1.17591e+06	4.91317e+06	455963	5.24052e+06	6.2172e+06	992660	1.33496e+06	3.21987e+06	3.13181e+06	7.86937e+06	3.10162e+06	3.02473e+06	3.1659e+06	3.61373e+06	0.19	0.43327	0.489195
Com_20761_pos	PC O-36:10	C44 H70 N O7 P	755.478	9.834	756.485	_	_	_	_	719235	517433	719804	609372	515406	581202	606120	685570	586056	622636	640665	650736	610409	631964	0.05	0.52587	0.485943
Com_12376_pos	Sodium cholate	C24 H39 Na O5	430.272	9.488	453.261	Lipids and lipid-like molecules	Steroids and steroid derivatives	Bile acids, alcohols and derivatives	Trihydroxy bile acids, alcohols and derivatives	551221	2.01043e+06	432826	1.79086e+06	8.73163e+06	426866	267096	4.95393e+06	1.3451e+06	2.31088e+06	2.74026e+06	3.97522e+06	2.32397e+06	2.59875e+06	0.16	0.51414	0.484888
Com_16877_neg	MGDG O-25:0_18:1	C52 H100 O9	928.765	10.831	927.758	_	_	_	_	541167	153068	818842	793489	111890	1.44783e+06	613396	168031	141778	117330	327503	1.0125e+06	644382	396756	-0.69	0.42416	0.483685
Com_23450_pos	L-Threonine	C4 H9 N O3	119.058	1.351	120.066	Organic acids and derivatives	Carboxylic acids and derivatives	Amino acids, peptides, and analogues	L-alpha-amino acids	5.14211e+07	2.09238e+07	4.85247e+07	3.29942e+07	9.38222e+06	4.89681e+07	3.09284e+07	1.98825e+07	4.94307e+07	1.63588e+07	2.02721e+07	2.12556e+07	3.5369e+07	2.63547e+07	-0.42	0.51083	0.483544
Com_27890_pos	Dehydroepiandrosterone	C19 H28 O2	288.208	8.792	289.215	Lipids and lipid-like molecules	Steroids and steroid derivatives	Androstane steroids	Androgens and derivatives	320955	280889	403245	347607	219526	366457	337137	270809	291540	344519	278749	274172	323113	299488	-0.1	0.54557	0.48296
Com_10548_pos	L-Methionine Methyl Ester	C6 H13 N O2 S	163.067	3.362	164.074	_	_	_	_	2.56642e+06	2.48884e+06	2.60649e+06	2.14908e+06	1.80086e+06	3.12712e+06	1.81536e+06	2.7849e+06	4.44887e+06	2.91165e+06	2.41799e+06	2.64949e+06	2.45647e+06	2.83804e+06	0.2	0.4084	0.480975
Com_649_neg	7-Hydroxy-3,4-dihydrocarbostyril	C9 H9 N O2	163.063	5.297	162.055	Organoheterocyclic compounds	Quinolines and derivatives	Quinolones and derivatives	Hydroquinolones	5.93578e+07	5.82342e+07	6.0095e+07	4.02856e+07	3.80496e+07	6.21098e+07	1.90543e+07	6.69153e+07	1.95782e+07	7.89207e+07	5.57045e+07	5.92384e+07	5.3022e+07	4.99019e+07	-0.08	0.5147	0.480577
Com_21299_pos	16-Heptadecyne-1,2,4-triol	C17 H32 O3	301.261	6.825	302.269	Lipids and lipid-like molecules	Fatty Acyls	Fatty alcohols	Long-chain fatty alcohols	5.49315e+06	2.72884e+06	4.79204e+06	2.18363e+06	350373	4.75199e+06	2.26262e+06	1.8183e+06	792856	4.0387e+06	1.71878e+06	1.97246e+06	3.38334e+06	2.10062e+06	-0.68	0.54787	0.479897
Com_18977_pos	D-Erythro-sphingosine 1-phosphate	C18 H38 N O5 P	379.249	8.672	380.256	Lipids and lipid-like molecules	Sphingolipids	Phosphosphingolipids	Phosphosphingolipids	1.99164e+06	1.37436e+06	1.74952e+06	1.12831e+06	2.21784e+06	1.88648e+06	2.5579e+06	2.09024e+06	1.21311e+06	1.33192e+06	2.01803e+06	2.11848e+06	1.72469e+06	1.88828e+06	0.13	0.61629	0.478956
Com_39340_pos	O-Phospho-L-serine	C3 H8 N O6 P	185.009	1.464	207.998	Organic acids and derivatives	Carboxylic acids and derivatives	Amino acids, peptides, and analogues	L-alpha-amino acids	949003	1.22335e+06	1.03589e+06	1.30859e+06	2.32778e+06	1.08766e+06	1.27138e+06	1.27927e+06	1.18174e+06	4.23717e+06	1.20431e+06	1.36451e+06	1.32205e+06	1.75639e+06	0.4	0.42394	0.475844
Com_102_neg	D-(-)-Fructose	C6 H12 O6	180.063	1.354	179.055	Organic oxygen compounds	Organooxygen compounds	Carbohydrates and carbohydrate conjugates	C-glycosyl compounds	1201197715	4.14138e+08	1134882559	1277707948	1242317088	1026754013	1325250291	9.02537e+08	1348943167	1277781102	9.25967e+08	1043187032	1049499591	1137277602	0.11	0.51707	0.475047
Com_4139_neg	PE 12:0_18:2	C35 H66 N O8 P	659.454	11.498	658.447	_	_	_	_	250463	220260	242115	3.20255e+07	928995	250036	2.73705e+06	636463	970732	205724	2.57478e+06	2.63175e+06	5.65289e+06	1.62608e+06	-1.79	0.57369	0.474021
Com_23552_pos	6-(3-hydroxybutan-2-yl)-5-(hydroxymethyl)-4-methoxy-2H-pyran-2-one	C11 H16 O5	266.051	2.51	267.059	_	_	_	_	4.4268e+07	2.18273e+07	4.15254e+07	3.79578e+07	3.68814e+07	4.37929e+07	4.2234e+07	3.93799e+07	2.0632e+07	2.49265e+07	3.99509e+07	3.06881e+07	3.77088e+07	3.29685e+07	-0.19	0.3985	0.473077
Com_30327_pos	Chlortetracycline	C22 H23 Cl N2 O8	500.1	7.95	501.107	Phenylpropanoids and polyketides	Tetracyclines	Not available	Tetracyclines	1.51216e+07	2.27846e+07	1.89647e+07	2.58322e+07	2.24269e+07	1.92502e+07	2.25692e+07	2.16938e+07	2.32609e+07	2.14256e+07	2.10479e+07	2.00198e+07	2.073e+07	2.16695e+07	0.06	0.48646	0.470434
Com_28421_pos	PC O-18:2	C26 H50 N O7 P	519.333	8.899	520.34	_	_	_	_	1.02601e+08	8.65504e+07	9.02561e+07	4.00251e+07	8.27614e+07	9.83536e+07	5.72392e+07	7.82032e+07	3.97659e+07	7.81052e+07	8.86852e+07	9.0126e+07	8.34247e+07	7.20208e+07	-0.21	0.47614	0.468965
Com_9737_pos	PC 20:3_20:4	C48 H82 N O8 P	831.569	11.377	832.577	_	_	_	_	194802	147308	270431	162771	178948	285077	222572	220493	193179	239723	213197	212911	206556	217013	0.07	0.5075	0.468271
Com_42816_pos	SPK	C14 H26 N4 O5	330.19	5.12	331.197	_	_	_	_	5.23781e+06	6.46467e+06	5.01273e+06	1.27281e+07	5.28292e+06	5.05065e+06	7.54772e+06	4.20368e+06	9.62905e+06	5.70451e+06	4.06726e+06	3.7825e+06	6.62949e+06	5.82245e+06	-0.18	0.56501	0.46715
Com_1596_neg	Oxaceprol	C7 H11 N O4	173.068	5.013	172.061	Organic acids and derivatives	Carboxylic acids and derivatives	Amino acids, peptides, and analogues	Proline and derivatives	6.45168e+07	6.29938e+07	7.04345e+07	6.89011e+07	6.86459e+07	6.55515e+07	5.97637e+07	7.64889e+07	7.12565e+07	6.02795e+07	7.18959e+07	7.29109e+07	6.68406e+07	6.87659e+07	0.04	0.60578	0.466155
Com_11383_neg	FAHFA 18:0/14:0	C32 H62 O4	510.465	10.492	509.457	_	_	_	_	899746	772647	883185	704830	596186	2.54326e+06	714602	6.6817e+06	664562	612327	705482	2.41544e+06	1.06664e+06	1.96568e+06	0.88	0.5634	0.466145
Com_10157_pos	(-)-Epigallocatechin	C15 H14 O7	634.122	8.925	635.129	Phenylpropanoids and polyketides	Flavonoids	Flavans	Epigallocatechins	595005	962259	799101	719635	2.32658e+06	607568	877417	751661	655589	977358	769601	552513	1.00169e+06	764023	-0.39	0.49435	0.465404
Com_15105_pos	Gly-Tyr	C11 H14 N2 O4	238.095	5.029	239.102	Organic acids and derivatives	Carboxylic acids and derivatives	Amino acids, peptides, and analogues	Peptides	6.69576e+06	9.51801e+06	6.28243e+06	7.69183e+06	8.98329e+06	5.24031e+06	5.22775e+06	7.96299e+06	1.04759e+07	1.27286e+07	8.19159e+06	7.11962e+06	7.40194e+06	8.61773e+06	0.21	0.4114	0.465164
Com_37039_pos	LPC 18:1-SN1	C26 H52 N O7 P	521.348	9.754	522.355	_	_	_	_	4.58563e+08	2.51135e+08	518725008	1.33281e+08	2.73047e+08	4.3071e+08	2.04614e+08	3.2524e+08	1.46024e+08	3.2195e+08	3.1831e+08	3.17811e+08	3.44244e+08	2.72325e+08	-0.33	0.48517	0.464269
Com_2768_neg	23-Nordeoxycholic acid	C23 H38 O4	378.277	7.587	377.27	_	_	_	_	1.65985e+07	17526784	1.79185e+07	1.3827e+07	4.3433e+06	1.87465e+07	5.41955e+06	4.07079e+07	5.03354e+06	2.44715e+07	3.74897e+07	3.8242e+07	1.48268e+07	2.52274e+07	0.76	0.51371	0.462581
Com_18935_neg	LPC 22:5	C30 H52 N O7 P	615.354	9.286	614.346	Lipids and lipid-like molecules	Glycerophospholipids	Glycerophosphocholines	Phosphocholines	2.12663e+06	1.552e+06	1.81531e+06	231832	950664	1.79601e+06	469485	1.44663e+06	438019	982648	1.18049e+06	1.27129e+06	1.41208e+06	964760	-0.54	0.49966	0.461244
Com_2024_neg	Glycocholic acid	C26 H43 N O6	465.309	6.71	464.302	Lipids and lipid-like molecules	Steroids and steroid derivatives	Bile acids, alcohols and derivatives	Glycinated bile acids and derivatives	1.96191e+07	2.35956e+07	1.95286e+07	5.29867e+07	2.19168e+07	2.00898e+07	1.35782e+07	2.95276e+07	6.2727e+07	3.80476e+07	2.65802e+07	2.84253e+07	2.62894e+07	3.31476e+07	0.33	0.44448	0.460578
Com_35180_pos	L-Asparagine	C4 H8 N2 O3	132.053	1.342	133.061	Organic acids and derivatives	Carboxylic acids and derivatives	Amino acids, peptides, and analogues	Asparagine and derivatives	1.79371e+07	4.3123e+07	1.55604e+07	6.11201e+07	3.53297e+07	1.64971e+07	2.27909e+07	3.54556e+07	4.23787e+07	3.05215e+07	3.37091e+07	3.48919e+07	3.15945e+07	3.32913e+07	0.07	0.49967	0.457474
Com_2845_neg	7-Ketolithocholic acid	C24 H38 O4	390.277	7.454	389.27	Lipids and lipid-like molecules	Steroids and steroid derivatives	Bile acids, alcohols and derivatives	Bile acids, alcohols and derivatives	1.44905e+07	1.09006e+07	1.41095e+07	4.28761e+06	2.24864e+06	1.52353e+07	3.55534e+06	2.55372e+07	4.99083e+06	8.43265e+06	2.23316e+07	2.49818e+07	1.0212e+07	1.49716e+07	0.55	0.53327	0.456647
Com_7320_neg	SM 34:1;3O	C39 H79 N2 O7 P	764.57	11.294	763.562	_	_	_	_	4.04314e+06	3.08251e+06	1.54572e+06	4.12372e+06	1.42525e+06	4.0808e+06	918090	3.33883e+06	1.29517e+06	2.46188e+06	4.54307e+06	2.96e+06	3.05019e+06	2586172	-0.23	0.52832	0.455782
Com_23678_pos	Palmitoyl ethanolamide	C18 H37 N O2	299.282	9.665	300.289	Organic acids and derivatives	Carboximidic acids and derivatives	Carboximidic acids	Carboximidic acids	1.3269e+07	6.31696e+06	1.2445e+07	5.39541e+06	6.97489e+06	1.33146e+07	9.32042e+06	8.93568e+06	5.89673e+06	7.98507e+06	7.89452e+06	7.78388e+06	9.61931e+06	7.96938e+06	-0.27	0.49362	0.452984
Com_5706_neg	Acetylcarnitine	C9 H17 N O4	203.115	5.085	202.108	Lipids and lipid-like molecules	Fatty Acyls	Fatty acid esters	Acyl carnitines	1.10755e+07	1.70972e+07	1.03442e+07	9.82625e+06	1.16939e+07	1.03394e+07	1.20356e+07	9.99043e+06	1.10421e+07	1.55986e+07	8.84797e+06	9.07946e+06	1.17294e+07	1.1099e+07	-0.07	0.65009	0.449748
Com_17248_neg	SM 8:1;2O/24:1	C37 H73 N2 O6 P	718.528	11.228	717.52	_	_	_	_	232798	161695	362463	1.48849e+06	702833	300759	746560	175314	1.3782e+06	164057	936681	798774	541506	699931	0.37	0.59333	0.44841
Com_10734_neg	SM 8:0;2O/19:0	C32 H67 N2 O6 P	652.48	7.548	651.473	_	_	_	_	1.90702e+06	561274	1.59018e+06	1.08711e+06	1.97648e+06	1.77736e+06	2.97832e+06	602350	2.64048e+06	483559	3.22807e+06	3.08136e+06	1.48324e+06	2.16902e+06	0.54	0.62358	0.448046
Com_8174_neg	3'-Adenosine monophosphate (3'-AMP)	C10 H14 N5 O7 P	347.062	5.123	346.055	Nucleosides, nucleotides, and analogues	Ribonucleoside 3'-phosphates	Not available	Ribonucleoside 3'-phosphates	321174	350598	272450	486370	399151	323364	257110	474227	262300	576427	470325	433580	358851	412328	0.2	0.5021	0.447309
Com_13474_pos	LPE 10:0	C15 H32 N O7 P	369.191	6.764	370.199	Lipids and lipid-like molecules	Glycerophospholipids	Glycerophosphoethanolamines	1-acyl-sn-glycero-3-phosphoethanolamines	1.29865e+06	471368	1.13179e+06	667105	2.10698e+06	1.14742e+06	397565	1.17795e+06	409813	2.35714e+06	875864	741175	1.13722e+06	993251	-0.19	0.53756	0.447149
Com_41144_pos	Acetylcholine	C7 H15 N O2	145.11	1.391	146.117	Organic nitrogen compounds	Organonitrogen compounds	Quaternary ammonium salts	Acyl cholines	3.10547e+08	5.47852e+08	2.29016e+08	6.12723e+08	395527743	3.09612e+08	4.38481e+08	3.62351e+08	3.51672e+08	1.94023e+08	3.24441e+08	3.55993e+08	4.0088e+08	3.37827e+08	-0.24	0.47433	0.446568
Com_19057_pos	LPE 18:0	C23 H48 N O7 P	481.317	10.136	482.324	Lipids and lipid-like molecules	Glycerophospholipids	Glycerophosphoethanolamines	1-acyl-sn-glycero-3-phosphoethanolamines	1.30977e+07	8.14347e+06	1.63086e+07	4.54683e+06	1.12029e+07	1.10991e+07	2.0523e+07	1.87388e+07	2.71583e+06	1.49843e+07	1.52226e+07	1.38045e+07	1.07331e+07	1.43315e+07	0.41	0.58515	0.445711
Com_9402_neg	PE-Cer 12:1;2O/22:0	C36 H73 N2 O6 P	660.522	10.847	659.514	_	_	_	_	955778	426314	908045	3.0938e+06	334941	978187	2.12774e+06	460031	1.61441e+06	1.59272e+06	398099	2.45972e+06	1.11618e+06	1.44212e+06	0.36	0.50549	0.440542
Com_19162_pos	Xanthine	C5 H4 N4 O2	152.034	4.74	153.041	Organoheterocyclic compounds	Imidazopyrimidines	Purines and purine derivatives	Xanthines	1.26363e+07	9.84369e+06	1.15019e+07	5.06936e+06	1.26108e+07	1.25327e+07	7.74359e+06	8.72952e+06	1.2883e+07	9.77665e+06	8.72289e+06	8.58695e+06	1.06991e+07	9.40709e+06	-0.18	0.56152	0.4404
Com_15586_pos	5-(tert-butyl)-2-methyl-N-(5-methyl-3-isoxazolyl)-3-furamide	C14 H18 N2 O3	284.117	6.78	285.125	_	_	_	_	1.42372e+06	1.50047e+06	1.26279e+06	2.10383e+06	1.71239e+06	1.74464e+06	1.22319e+06	2.67592e+06	758917	1.07463e+06	3.01476e+06	4.94318e+06	1.62464e+06	2.28177e+06	0.49	0.64949	0.436424
Com_7118_neg	LNAPE 20:0/N-21:1	C46 H90 N O8 P	815.649	10.398	814.642	_	_	_	_	1.49777e+07	979167	4.01685e+06	972309	846549	1.16605e+06	2.53227e+06	2.99441e+06	2.49425e+06	2.06534e+06	3.20715e+06	2.58047e+06	3.82644e+06	2.64565e+06	-0.53	0.55286	0.436356
Com_11679_pos	tetranor-12(R)-HETE	C16 H26 O3	248.177	6.365	249.185	_	_	_	_	1.8899e+06	2.42215e+06	1.64496e+06	2.2667e+06	1.88611e+06	1.62775e+06	888170	2.10443e+06	1.1558e+06	1.73556e+06	1.97075e+06	3.12639e+06	1.95626e+06	1.83018e+06	-0.09	0.50007	0.435898
Com_6138_neg	Cynaropicrin	C19 H22 O6	392.145	5.257	391.138	Lipids and lipid-like molecules	Prenol lipids	Terpene lactones	Guaianolides and derivatives	9.15395e+06	8.6538e+06	9.23837e+06	4.23319e+06	2.22721e+06	9.60737e+06	8.50272e+06	5.18292e+06	6.14204e+06	2.99068e+06	4.62178e+06	5.86076e+06	7.18565e+06	5.55015e+06	-0.37	0.52963	0.435622
Com_11329_pos	4-(cyclohexylmethyl)-6-(2-thienyl)-2,3-dihydropyridazin-3-one hydrate	C15 H18 N2 O S	296.094	4.68	297.101	_	_	_	_	422532	404889	393627	444269	372383	400139	427146	350999	426253	414781	338438	421716	406306	396555	-0.03	0.59586	0.433044
Com_12332_pos	3-hydroxy-1,5-diphenylpentan-1-one	C17 H18 O2	254.127	5.895	255.134	_	_	_	_	4.90544e+06	2.81247e+06	4.05725e+06	1.90901e+06	3.22408e+06	4.69622e+06	1.50276e+06	3.05978e+06	5.53214e+06	2.62361e+06	3.06966e+06	3.45505e+06	3.60075e+06	3.20717e+06	-0.16	0.55571	0.432176
Com_20760_pos	3-methyl-5-oxo-5-(4-toluidino)pentanoic acid	C13 H17 N O3	257.103	5.751	258.11	_	_	_	_	1032484487	6.84364e+08	4.73312e+08	6.37182e+08	444432858	5.01756e+08	5.02814e+08	7.58117e+08	7.27565e+08	5.81631e+08	7.51289e+08	6.99611e+08	6.28922e+08	6.70171e+08	0.09	0.52137	0.430424
Com_16624_pos	TKK	C16 H33 N5 O5	375.252	6.307	376.259	_	_	_	_	1677090586	2034366342	1896163982	1899641312	1999384527	3084945434	1850781979	2876797358	1796896115	1707553245	2568582548	2704446872	2098598697	2250843020	0.1	0.61141	0.430359
Com_7798_neg	PE 18:0_18:2;O	C41 H78 N O9 P	759.543	11.547	758.535	_	_	_	_	870431	693867	820083	2.32066e+06	670626	843989	837761	897091	782313	703455	797001	898809	1.03661e+06	819405	-0.33	0.50949	0.429715
Com_12789_neg	LysoPC 10:0	C18 H38 N O7 P	411.239	6.563	410.232	Lipids and lipid-like molecules	Glycerophospholipids	Glycerophosphocholines	Phosphocholines	2.07954e+06	4.29485e+06	1.96114e+06	2.20379e+06	2.69259e+06	2.00688e+06	1.08001e+06	4.54913e+06	1.90978e+06	3.11642e+06	4.49037e+06	4.33259e+06	2.5398e+06	3.24638e+06	0.35	0.54722	0.428236
Com_4033_neg	D-Glucarate	C6 H10 O8	210.037	1.365	209.03	Organic oxygen compounds	Organooxygen compounds	Carbohydrates and carbohydrate conjugates	Glucuronic acid derivatives	1.33977e+06	2.12436e+07	1.16852e+06	1.48264e+06	1.20206e+06	1.24307e+06	4.82959e+06	474559	1.25254e+06	1.22728e+06	2.00751e+06	1.52514e+06	4613276	1.8861e+06	-1.29	0.58095	0.426625
Com_27838_neg	FAHFA 18:1/22:4	C40 H68 O4	612.511	11.069	611.503	_	_	_	_	148270	104818	145867	106698	84276.3	181996	177435	140836	173442	139800	104150	110656	128654	141053	0.13	0.4901	0.425208
Com_13739_pos	Diphenylamine	C12 H11 N	169.089	1.786	170.096	Benzenoids	Benzene and substituted derivatives	Aniline and substituted anilines	Aniline and substituted anilines	228332	109993	86726.7	295778	191501	107744	114433	240120	109673	145437	114867	104499	170013	138172	-0.29	0.5304	0.424931
Com_18126_pos	3-(propan-2-yl)-octahydropyrrolo[1,2-a]pyrazine-1,4-dione	C10 H16 N2 O2	196.121	5.279	197.128	_	_	_	_	3.06572e+07	4.68579e+07	3.22374e+07	4.76869e+07	6.47063e+07	3.37914e+07	3.3125e+07	2.98892e+07	4.78119e+07	4.45117e+07	3.64409e+07	3.89508e+07	4.26562e+07	3.84549e+07	-0.14	0.58017	0.423467
Com_5585_neg	PE 18:1_22:6	C45 H76 N O8 P	789.532	9.456	788.524	_	_	_	_	1.46411e+06	1.17365e+06	1.38376e+06	1.10408e+06	1.64074e+06	1.41224e+06	1.58789e+06	1.51614e+06	1.07096e+06	1.40855e+06	1.45993e+06	1.46226e+06	1.3631e+06	1.41762e+06	0.05	0.63522	0.422763
Com_29500_pos	8-(1,2-dihydroxy-3-methylbut-3-en-1-yl)-7-methoxy-2H-chromen-2-one	C15 H16 O5	276.099	6.828	277.107	_	_	_	_	703549	1.58304e+06	720661	821191	728193	670759	986481	833681	1.01945e+06	937859	855263	875233	871233	917994	0.07	0.47858	0.420507
Com_10579_pos	LPC O-18:2	C26 H52 N O6 P	505.353	8.182	506.36	_	_	_	_	416062	1.44589e+06	384646	475930	554370	286002	669375	391402	417545	406437	426744	393224	593817	450788	-0.39	0.57204	0.420308
Com_7161_neg	PS 10:0_18:2	C34 H62 N O10 P	675.412	10.141	674.405	_	_	_	_	1.05403e+06	386334	746259	1.46437e+07	3.40958e+06	872486	1.64492e+06	399079	773339	464030	1.88204e+06	1.93041e+06	3.51874e+06	1.1823e+06	-1.57	0.47191	0.420028
Com_20873_pos	Artemisinin	C15 H22 O5	282.144	6.57	283.151	Lipids and lipid-like molecules	Prenol lipids	Terpene lactones	Terpene lactones	1.79419e+06	2.97295e+06	1.18466e+06	1.52658e+06	1.81237e+06	1.36033e+06	1.00637e+06	1.87674e+06	1.04852e+06	1.00703e+06	1.9289e+06	2.50397e+06	1.77518e+06	1.56192e+06	-0.18	0.49048	0.418682
Com_28538_pos	7-hydroxy-5-methoxy-2-phenyl-3,4-dihydro-2H-1-benzopyran-4-one	C16 H14 O4	308.043	5.561	309.051	_	_	_	_	6.40918e+06	1.04886e+06	1.73941e+06	1.12881e+06	935354	1.13136e+06	1.17465e+06	1.2704e+06	1.4557e+06	1.54029e+06	1.24007e+06	1.18851e+06	2.0655e+06	1.3116e+06	-0.65	0.57566	0.41691
Com_1535_neg	PA 2:0_10:0	C15 H29 O8 P	368.16	6.983	367.153	_	_	_	_	1.40321e+07	6.42581e+07	1.37003e+07	6.26778e+07	9.65654e+07	1.39876e+07	36516989	1.81057e+07	4.75378e+07	2.85084e+07	1.62597e+07	1.71869e+07	4.42036e+07	2.73526e+07	-0.69	0.58139	0.414312
Com_15410_neg	Rutarin	C20 H24 O10	470.147	5.271	469.14	Phenylpropanoids and polyketides	Coumarins and derivatives	Coumarin glycosides	Coumarin glycosides	274543	255464	278620	220657	196224	286670	1.24747e+06	224340	172705	268884	217164	243239	252030	395634	0.65	0.57565	0.414252
Com_291_neg	SM 8:1;2O/18:0	C31 H63 N2 O6 P	636.449	10.927	635.441	_	_	_	_	159980238	3.5795e+08	1.50638e+08	2.18281e+08	2.09638e+08	1.55219e+08	2.43003e+08	2.79148e+08	1.59725e+08	1.15623e+08	2.74758e+08	3.1954e+08	2.08618e+08	2.31966e+08	0.15	0.65129	0.41358
Com_20684_pos	PC 17:1_17:1	C42 H80 N O8 P	757.57	11.768	758.578	_	_	_	_	42991.9	35409.1	46116	35768.2	428742	37722.9	44241.5	43138.2	43679.5	49291.1	41612.4	44601.5	104458	44427.3	-1.23	0.50268	0.412304
Com_213_neg	Ascorbic acid	C6 H8 O6	176.031	1.681	175.024	Organoheterocyclic compounds	Dihydrofurans	Furanones	Butenolides	3.88487e+07	1.70918e+08	3.81143e+07	7.10101e+07	4.85884e+08	3.79407e+07	9.00382e+08	1.86519e+07	3.98772e+08	222230137	4.63656e+07	8.59889e+07	1.40453e+08	2.78732e+08	0.98	0.52188	0.411966
Com_5986_neg	PG 10:0_10:0	C26 H51 O10 P	554.322	9.723	553.315	_	_	_	_	1.96278e+06	7.4438e+06	1.52876e+06	7.71118e+06	2.69805e+06	1.9069e+06	2.299e+06	4.03224e+06	5.68125e+06	4.70155e+06	3.78238e+06	3.69455e+06	3.87525e+06	4.03183e+06	0.05	0.49081	0.411024
Com_4590_neg	SM 8:0;2O/30:0	C43 H89 N2 O6 P	806.652	10.719	805.645	_	_	_	_	1.94612e+06	1.25208e+06	1.92833e+07	1.14219e+06	929407	3.3954e+06	4.82556e+06	1.22954e+06	3.09548e+06	1.9946e+06	4.1476e+06	6.02937e+06	4.65808e+06	3.55369e+06	-0.39	0.60118	0.410867
Com_20163_pos	LPC 20:3-SN1	C28 H52 N O7 P	545.349	9.492	546.356	_	_	_	_	9.28708e+06	3.2749e+06	1.16549e+07	1.07893e+06	1.84308e+06	9.9112e+06	1.95889e+06	4.12103e+06	3.49145e+06	4.03851e+06	3.37622e+06	4.22543e+06	6.17502e+06	3.53525e+06	-0.8	0.57932	0.408789
Com_26541_pos	1-Methylhistidine	C7 H11 N3 O2	169.085	1.336	170.092	Organic acids and derivatives	Carboxylic acids and derivatives	Amino acids, peptides, and analogues	Histidine and derivatives	1.93626e+08	3.48167e+07	1.8627e+08	3.26395e+08	171131035	1.12508e+08	2.19256e+08	1.50293e+08	2.59057e+08	2.15006e+08	8.10244e+07	1.80471e+08	1.70791e+08	1.84184e+08	0.1	0.5787	0.408638
Com_38802_pos	8-Hydroxyquinoline	C9 H7 N O	145.053	4.863	146.06	Organoheterocyclic compounds	Quinolines and derivatives	8-hydroxyquinolines	8-hydroxyquinolines	2.17572e+08	5.65462e+07	2.09377e+08	9.44628e+07	8.94554e+07	2.10416e+08	2.02771e+08	1.90498e+08	8.31972e+07	105520437	1.78019e+08	167251751	1.46305e+08	1.54543e+08	0.07	0.6456	0.407729
Com_2568_neg	N-Acetylphenylalanine	C11 H13 N O3	207.089	5.297	252.088	Organic acids and derivatives	Carboxylic acids and derivatives	Amino acids, peptides, and analogues	Phenylalanine and derivatives	3.15573e+07	2.64372e+07	3.39015e+07	1.95988e+07	2.69524e+07	3.62757e+07	2.03442e+07	3.36201e+07	3.66958e+07	4.57284e+07	2.87942e+07	3.0902e+07	2.91205e+07	3.26808e+07	0.16	0.47719	0.405532
Com_105_neg	LPE 18:2	C23 H44 N O7 P	477.285	9.059	476.278	Lipids and lipid-like molecules	Glycerophospholipids	Glycerophosphoethanolamines	1-acyl-sn-glycero-3-phosphoethanolamines	7.09162e+08	8.44265e+08	7.31325e+08	4.35721e+08	8.53807e+08	7.07219e+08	8.59576e+08	948197788	3.4452e+08	9.13099e+08	8.64534e+08	9.47464e+08	7.13583e+08	8.12899e+08	0.18	0.61083	0.40302
Com_20042_pos	methyl isoquinoline-3-carboxylate	C11 H9 N O2	187.063	5.965	188.071	_	_	_	_	5.77636e+06	1.46615e+07	4.79983e+06	2.00242e+07	1.78661e+07	4.66838e+06	9.1678e+06	1.13999e+07	1.30229e+07	9.84109e+06	1.12187e+07	1.20475e+07	1.12994e+07	1.11163e+07	-0.02	0.57954	0.400591
Com_16725_neg	CerP 16:0;2O/2:0	C18 H38 N O6 P	395.244	7.597	394.236	_	_	_	_	206795	1.13046e+06	195043	966193	671521	207706	1.47514e+06	341927	827684	430215	424930	369768	562953	644944	0.19	0.55264	0.397581
Com_11674_pos	Estradiol	C18 H24 O2	272.177	6.349	273.184	Lipids and lipid-like molecules	Steroids and steroid derivatives	Estrane steroids	Estrogens and derivatives	802548	310176	561719	290259	293589	647973	572301	451297	376636	523485	577567	519696	484377	503497	0.05	0.5759	0.397311
Com_31634_pos	pentane-1,2,3,4,5-pentol	C5 H12 O5	174.05	1.331	175.058	_	_	_	_	9.62469e+06	3.36431e+06	1.11216e+07	2.65688e+06	3.69186e+06	1.0861e+07	2.46988e+06	1.17955e+07	6.50832e+06	3.82451e+06	1.2087e+07	1.3948e+07	6.88674e+06	8.43888e+06	0.29	0.63556	0.393956
Com_23155_pos	6-Methoxy-2-naphthoic acid	C12 H10 O3	202.063	6.558	203.07	Benzenoids	Naphthalenes	Naphthalenecarboxylic acids and derivatives	Naphthalenecarboxylic acids	519505	610971	649175	314054	341137	613452	477598	443868	418622	463470	454157	477265	508049	455830	-0.15	0.60927	0.392307
Com_11812_pos	Glu-Gln	C10 H17 N3 O6	275.112	1.668	276.119	Organic acids and derivatives	Carboxylic acids and derivatives	Amino acids, peptides, and analogues	Dipeptides	353637	938526	350138	4.97784e+06	435875	358608	2.61567e+06	456528	2.83855e+06	1.13393e+06	443088	492912	1.23577e+06	1.33011e+06	0.1	0.52078	0.391596
Com_9855_pos	alpha-Farnesene	C15 H24	204.188	8.701	205.195	Lipids and lipid-like molecules	Prenol lipids	Sesquiterpenoids	Sesquiterpenoids	3.25763e+06	1.69758e+06	2.42012e+06	2.4033e+06	2.92857e+06	2.70143e+06	1.79978e+06	3.08167e+06	2.36036e+06	3.29492e+06	2.23868e+06	1.70984e+06	2.56811e+06	2.41421e+06	-0.08	0.62567	0.391222
Com_24905_neg	Chenodeoxycholic Acid	C24 H40 O4	438.298	6.889	437.291	Lipids and lipid-like molecules	Steroids and steroid derivatives	Bile acids, alcohols and derivatives	Dihydroxy bile acids, alcohols and derivatives	332119	419668	263563	225811	165235	330222	179175	454874	155500	535245	419364	424728	289436	361481	0.32	0.53478	0.388828
Com_6647_neg	2-Methylglutaric acid	C6 H10 O4	164.068	0.581	163.061	Lipids and lipid-like molecules	Fatty Acyls	Fatty acids and conjugates	Methyl-branched fatty acids	1.225e+07	6.89398e+06	1.14158e+07	1.10254e+07	7.57999e+06	1.13316e+07	1.10984e+07	7.15008e+06	9.96268e+06	9.48703e+06	8.31282e+06	9.85449e+06	1.00828e+07	9.31092e+06	-0.11	0.58858	0.384617
Com_11758_pos	Cystamine	C4 H12 N2 S2	152.045	5.241	153.052	Organosulfur compounds	Organic disulfides	Dialkyldisulfides	Dialkyldisulfides	834855	2.22321e+06	732568	3.3126e+06	2.47343e+06	786919	1.15922e+06	1.59066e+06	2.07764e+06	1.81557e+06	1.77462e+06	1.95097e+06	1.72726e+06	1.72811e+06	0	0.57336	0.383499
Com_43727_pos	5-Hydroxyindole	C8 H7 N O	133.053	5.239	134.06	Organoheterocyclic compounds	Indoles and derivatives	Hydroxyindoles	Hydroxyindoles	1.33932e+07	1.59287e+07	1.14787e+07	1.61633e+07	1.65979e+07	1.21081e+07	1.26842e+07	1.34012e+07	1.3222e+07	1.53496e+07	1.36286e+07	1.36732e+07	1.42783e+07	1.36598e+07	-0.06	0.6251	0.383257
Com_13935_pos	5-ethoxy-2-[(2,3,4,5,6-pentafluorobenzyl)thio]-1H-benzo[d]imidazole	C16 H11 F5 N2 O S	396.034	7.755	397.041	_	_	_	_	7.05796e+06	1.08059e+07	8.8831e+06	1.21547e+07	1.11205e+07	8.38811e+06	9.96446e+06	9.03425e+06	1.07661e+07	1.19956e+07	9.67571e+06	9.79803e+06	9.73503e+06	1.02057e+07	0.06	0.5317	0.383087
Com_13095_pos	RNK	C16 H32 N8 O5	376.255	6.538	377.262	_	_	_	_	4.51686e+06	5.37961e+06	5.62364e+06	5.25672e+06	5.11976e+06	8.65061e+06	5.44846e+06	7.88422e+06	4.42303e+06	4.59077e+06	7.01872e+06	7.46527e+06	5.75787e+06	6.13841e+06	0.09	0.67058	0.382589
Com_9938_pos	PC O-37:7	C45 H78 N O7 P	775.538	11.375	776.545	_	_	_	_	501506	376598	664475	410613	436702	720966	566278	525207	473304	597247	514357	548637	518477	537505	0.05	0.58835	0.381277
Com_24973_pos	N1,N1-dicyclohexyl-3-(1-naphthyl)acrylamide	C25 H31 N O	344.208	5.41	362.242	_	_	_	_	445593	1.46434e+06	517475	1.9411e+06	1.58376e+06	941807	718742	1.34291e+06	1.3944e+06	918373	1.2445e+06	1.55159e+06	1.14901e+06	1.19509e+06	0.05	0.6041	0.378787
Com_18369_pos	N1-methyl-5-methoxy-2-({2-[(methylamino)carbonyl]phenyl}thio)benzamide	C17 H18 N2 O3 S	352.084	7.604	353.091	_	_	_	_	2.13596e+06	190486	198008	200991	172650	214975	265396	232780	217218	241305	230990	218306	518844	234332	-1.14	0.60017	0.377628
Com_4575_neg	PA 8:0_18:1	C29 H55 O8 P	562.364	11.327	561.357	_	_	_	_	399756	319327	2.61988e+06	1.75949e+07	3.72573e+06	2.62235e+06	1.14968e+07	337846	3.22408e+06	296654	1.16821e+07	1.27022e+07	4.54699e+06	6.62329e+06	0.54	0.69997	0.374127
Com_22365_pos	Oxymorphone	C17 H19 N O4	301.127	2.369	302.135	Benzenoids	Phenanthrenes and derivatives	Not available	Phenanthrenes and derivatives	1.84517e+07	1.90232e+07	1.73241e+07	5.84958e+06	1.55022e+07	1.77438e+07	1.10762e+07	2.60185e+07	9.10645e+06	1.08243e+07	2.64196e+07	2.72568e+07	1.56491e+07	1.84503e+07	0.23	0.6733	0.373504
Com_8356_neg	Orotidine	C10 H12 N2 O8	288.06	1.344	287.052	Nucleosides, nucleotides, and analogues	Pyrimidine nucleosides	Not available	Pyrimidine nucleosides	3.40111e+06	3.72109e+06	3.19357e+06	3.67503e+06	3.06755e+06	3.19866e+06	3.87754e+06	3.58193e+06	3.03899e+06	2.88382e+06	3.64986e+06	3.79233e+06	3.37617e+06	3.47075e+06	0.03	0.69465	0.372537
Com_2235_neg	N-Acetyl-D-galactosamine 4-sulfate	C8 H15 N O9 S	301.046	1.357	300.039	Organic oxygen compounds	Organooxygen compounds	Carbohydrates and carbohydrate conjugates	Acylaminosugars	7.90952e+06	8.65368e+06	7.42689e+06	8.54656e+06	7.13381e+06	7.43872e+06	9.01751e+06	8.33004e+06	7.0674e+06	6.70654e+06	8.48802e+06	8.81933e+06	7.85153e+06	8.07147e+06	0.03	0.69465	0.372537
Com_5396_neg	PG 18:1_18:2	C42 H77 O10 P	772.526	10.806	771.519	_	_	_	_	261062	611767	479947	88177.7	123309	177291	189115	148633	189528	60508.2	187794	501095	290259	212779	-0.44	0.53918	0.369419
Com_20391_neg	PG 10:0_18:2	C34 H63 O10 P	662.417	10.008	661.41	_	_	_	_	512885	289882	456150	318431	250118	497019	507418	382725	320121	307617	585047	378595	387414	413587	0.09	0.651	0.369383
Com_10059_pos	2,5-Furandicarboxylic acid	C6 H4 O5	156.006	2.248	157.013	Organoheterocyclic compounds	Furans	Furoic acid and derivatives	Furoic acids	1.25969e+08	1.28281e+08	1.21392e+08	1.84272e+08	2.89662e+08	1.17193e+08	2.07349e+08	106869223	3.69498e+08	3.54601e+08	1.1508e+08	1.1356e+08	1.61128e+08	2.1116e+08	0.39	0.51351	0.367614
Com_22851_neg	LPE 22:1	C27 H54 N O7 P	535.364	11.397	534.357	Lipids and lipid-like molecules	Glycerophospholipids	Glycerophosphoethanolamines	1-acyl-sn-glycero-3-phosphoethanolamines	123754	111214	116652	120659	278394	119386	221257	163867	111459	210993	112214	122632	145010	157070	0.11	0.61368	0.367377
Com_32_neg	Deoxycholic acid	C24 H40 O4	392.292	8.081	391.285	Lipids and lipid-like molecules	Steroids and steroid derivatives	Bile acids, alcohols and derivatives	Dihydroxy bile acids, alcohols and derivatives	1238847986	2787394862	1159625305	1608328214	7.99446e+08	1227193955	6.07062e+08	1775886978	4.16586e+08	2326135733	1486018515	1610589473	1470139394	1370379891	-0.1	0.6449	0.367057
Com_12863_pos	N-Acetyl-L-methionine	C7 H13 N O3 S	191.062	5.114	214.051	Organic acids and derivatives	Carboxylic acids and derivatives	Amino acids, peptides, and analogues	Methionine and derivatives	654873	4.53667e+06	586498	1.20427e+06	2.89441e+06	606506	2.23189e+06	768358	1.2594e+06	752704	836827	755499	1.74721e+06	1.10078e+06	-0.66	0.60787	0.365633
Com_9268_neg	5-Phenyl-N-(4-(trifluoromethyl)phenyl)oxazol-2-amine	C16 H11 F3 N2 O	304.08	5.059	303.072	Organoheterocyclic compounds	Azoles	Oxazoles	Phenyl-1,3-oxazoles	2.85263e+06	4.54856e+06	3.64323e+06	3.61805e+06	2.44432e+06	2.91078e+06	2.02308e+06	4.65744e+06	172464	5452517	4.56747e+06	4.39339e+06	3.33626e+06	3.5444e+06	0.08	0.57346	0.36541
Com_17424_neg	Thr-Leu	C10 H20 N2 O4	232.142	5.496	213.124	Organic acids and derivatives	Carboxylic acids and derivatives	Amino acids, peptides, and analogues	Dipeptides	567120	1.6011e+06	561005	3.20453e+06	1.8372e+06	305357	987739	1.69579e+06	638159	1.20142e+06	1.47763e+06	1.49172e+06	1346053	1.24874e+06	-0.1	0.64332	0.365186
Com_12852_pos	p-Mentha-1,3,8-triene	C10 H14	134.109	6.995	135.117	Lipids and lipid-like molecules	Prenol lipids	Monoterpenoids	Aromatic monoterpenoids	13026698	1.62977e+07	1.41258e+07	1.52703e+07	1.83946e+07	1.43805e+07	1.59989e+07	2.02763e+07	8.84021e+06	1.36366e+07	2.00622e+07	2.11344e+07	1.52493e+07	1.66581e+07	0.12	0.72677	0.360912
Com_2_neg	Citric acid	C6 H8 O7	192.026	2.265	191.019	Organic acids and derivatives	Carboxylic acids and derivatives	Tricarboxylic acids and derivatives	Tricarboxylic acids and derivatives	23049588280	18435345901	21638076210	21012805505	33863236551	22677904893	24519675779	14355191776	39499742079	36982338593	12705797354	13589694683	23446159557	23608740044	0	0.71354	0.359963
Com_16408_neg	N1-(2-methyl-4-nitrophenyl)acetamide	C9 H10 N2 O3	176.058	5.308	397.113	_	_	_	_	156893	452162	775058	326572	272201	778779	269453	254234	352228	740630	750485	915782	460278	547135	0.24	0.58538	0.35963
Com_2251_neg	LPI 18:3	C27 H47 O12 P	594.281	8.489	593.274	Lipids and lipid-like molecules	Glycerophospholipids	Glycerophosphoinositols	Phosphatidylinositols	1.89302e+07	4.01251e+07	1.86773e+07	3.2304e+07	2.7529e+07	1.94057e+07	2.10951e+07	3.4415e+07	2.94474e+07	1.74958e+07	3.1444e+07	3.33341e+07	2.61619e+07	2.78719e+07	0.09	0.66167	0.358576
Com_631_neg	L-Ascorbate	C6 H8 O6	176.031	2.095	175.024	Organoheterocyclic compounds	Dihydrofurans	Furanones	Butenolides	3.62643e+07	5.80777e+07	3.85453e+07	3.16655e+07	1.76936e+08	3.9334e+07	2.8243e+08	3.21587e+07	1.16625e+08	6.33158e+07	2.76566e+07	4.01621e+07	6.34705e+07	9.37246e+07	0.56	0.60694	0.357462
Com_26010_pos	R-1 Methanandamide phosphate	C23 H40 N O5 P	926.487	4.97	464.251	Organic acids and derivatives	Organic phosphoric acids and derivatives	Phosphate esters	Phosphoethanolamines	3.03853e+07	1.89434e+07	2.87525e+07	968908	968524	2.94564e+07	1.12607e+06	1.38226e+07	1.14885e+06	1.33298e+07	1.20774e+07	1.27857e+07	1.82458e+07	9.04841e+06	-1.01	0.63917	0.35707
Com_38682_pos	GLK	C14 H28 N4 O4	316.211	4.677	317.218	_	_	_	_	2.58043e+06	1.07863e+06	2.40975e+06	2.62081e+06	525685	2.86159e+06	3.13645e+06	2.17404e+06	3.57655e+06	772289	2.04469e+06	1.89066e+06	2.01282e+06	2.26578e+06	0.17	0.64508	0.355305
Com_22455_pos	2,2-dimethyl-6,7-di[(4-nitrobenzyl)oxy]chroman-4-one	C25 H22 N2 O8	500.118	8.917	501.126	_	_	_	_	4.37269e+06	6.97578e+06	4.43358e+06	8.45233e+06	7.44704e+06	4.72736e+06	6.42211e+06	6.85926e+06	6.48928e+06	313628	7.24442e+06	6.3748e+06	6.06813e+06	5.61725e+06	-0.11	0.48592	0.354951
Com_15206_neg	PA 9:0_10:0	C22 H43 O8 P	466.27	10.019	465.262	_	_	_	_	357124	1.18978e+06	317620	812941	3.44649e+06	346077	246220	1.82836e+06	475817	673583	1.79323e+06	1.90875e+06	1.07834e+06	1.15433e+06	0.09	0.67966	0.353182
Com_801_neg	Guanosine	C10 H13 N5 O5	283.092	4.01	282.084	Nucleosides, nucleotides, and analogues	Purine nucleosides	Not available	Purine nucleosides	8.92647e+06	3.91519e+07	7.98237e+06	2.52147e+07	2.01915e+07	8.48692e+06	4.38304e+06	3.02172e+07	2.28591e+07	2.64847e+07	2.25858e+07	2.70817e+07	1.83256e+07	2.22686e+07	0.28	0.57694	0.351237
Com_26547_neg	LPG O-26:6	C32 H55 O8 P	598.373	8.968	597.365	_	_	_	_	594807	195689	216394	188380	151558	202534	201975	211243	204015	182443	214332	229286	258227	207216	-0.31	0.61316	0.348623
Com_1302_neg	N-Acetyl-DL-tryptophan	C13 H14 N2 O3	246.1	5.556	245.093	Organic acids and derivatives	Carboxylic acids and derivatives	Amino acids, peptides, and analogues	N-acyl-alpha amino acids	3.58022e+07	2.1584e+07	3.42521e+07	1.59362e+07	3.59537e+07	3.53197e+07	3.32626e+07	3.81894e+07	2.90719e+07	495048	3.48534e+07	3.62049e+07	2.9808e+07	2.86795e+07	-0.05	0.48378	0.34756
Com_20419_pos	Isophorone	C9 H14 O	138.104	10.211	121.101	Organic oxygen compounds	Organooxygen compounds	Carbonyl compounds	Cyclohexenones	7.85607e+06	7.01081e+06	1.5349e+07	8.36578e+06	7.70157e+06	7.417e+06	8.49316e+06	7.99309e+06	7.37116e+06	7.85391e+06	7.63476e+06	8.70278e+06	8.95005e+06	8.00815e+06	-0.16	0.56162	0.345227
Com_12636_pos	(6E)-7-(2H-1,3-benzodioxol-5-yl)-1-(piperidin-1-yl)hept-6-en-1-one	C19 H25 N O3	674.328	4.878	338.172	_	_	_	_	344223	309153	376428	843874	308278	373593	375232	291911	556792	324201	273922	412260	425925	372386	-0.19	0.63296	0.34518
Com_6060_neg	4-Hydroxy-3- methoxyphenylglycol sulfate	C9 H12 O7 S	264.03	5.225	263.023	Organic acids and derivatives	Organic sulfuric acids and derivatives	Arylsulfates	Phenylsulfates	4.50137e+06	2.48971e+06	4.04632e+06	4.06052e+06	7.0014e+06	4.31882e+06	1.05784e+06	5.53679e+06	3.62071e+06	4.54225e+06	4.59781e+06	5.00299e+06	4.40302e+06	4.05973e+06	-0.11	0.60276	0.344492
Com_14787_pos	2-Hydroxy-3-methylbutanoic acid	C5 H10 O3	118.063	5.138	119.07	Lipids and lipid-like molecules	Fatty Acyls	Fatty acids and conjugates	Hydroxy fatty acids	1.17928e+06	1.52369e+06	1.58842e+06	2.08468e+06	1.2576e+06	1.46562e+06	1.24932e+06	1.37836e+06	1.56861e+06	1.41084e+06	1.72185e+06	1.2825e+06	1.51655e+06	1.43525e+06	-0.07	0.65512	0.344221
Com_22443_pos	PC O-18:1	C26 H52 N O7 P	521.348	9.515	522.356	_	_	_	_	4.581e+07	2.9046e+07	5.41523e+07	1.3373e+07	2.93206e+07	5.1089e+07	2.33001e+07	3.85899e+07	1.57079e+07	3.61677e+07	3.55843e+07	3.48527e+07	3.71318e+07	3.07004e+07	-0.27	0.60817	0.341001
Com_10479_neg	N2-(2,3-dihydrobenzo[b]furan-5-ylmethyl)-2-thiophenesulfonamide	C13 H13 N O3 S2	295.037	4.953	294.03	_	_	_	_	3.64845e+06	2.53846e+06	3.50654e+06	1.76e+06	2.21574e+06	3.54969e+06	2.27598e+06	3.77136e+06	1.52849e+06	897388	3.35823e+06	3.72489e+06	2.86982e+06	2.59272e+06	-0.14	0.50101	0.339811
Com_12826_neg	LNAPE 10:0/N-20:2	C35 H66 N O8 P	659.453	9.949	658.446	_	_	_	_	474128	285216	433658	323312	260949	440404	386231	418032	349653	335995	372366	411742	369611	379003	0.03	0.6692	0.338489
Com_25970_pos	Vitamin B2	C17 H20 N4 O6	376.138	4.917	377.145	Organoheterocyclic compounds	Pteridines and derivatives	Alloxazines and isoalloxazines	Flavins	1.21448e+06	947020	1.34779e+06	918788	804174	1.22131e+06	1.16367e+06	958245	1.07849e+06	805815	974113	1.06532e+06	1.07559e+06	1.00761e+06	-0.09	0.58659	0.336505
Com_13139_neg	Catechin	C15 H14 O6	290.081	10.369	289.074	Phenylpropanoids and polyketides	Flavonoids	Flavans	Catechins	996639	770700	1.2916e+06	775255	706182	1.05015e+06	945588	927958	831957	753944	832610	883556	931756	862602	-0.11	0.58298	0.336139
Com_32172_neg	PE 18:2_20:4	C43 H74 N O8 P	763.525	9.716	762.518	_	_	_	_	52709	36177.5	47449.6	35581.8	34425.2	49343.9	43522	47027.9	38430.1	39709.3	42776.3	50906.3	42614.5	43728.6	0.03	0.69095	0.333803
Com_24329_pos	Oleoyl ethanolamide	C20 H39 N O2	307.287	9.685	308.294	Organic nitrogen compounds	Organonitrogen compounds	Amines	N-acylethanolamines	4.66102e+06	5.27501e+06	4.40598e+06	2.24439e+06	6.52435e+06	3.99537e+06	8.73334e+06	6.88089e+06	738829	8.89805e+06	6.61777e+06	7.04414e+06	4.51769e+06	6.4855e+06	0.52	0.67967	0.333269
Com_14038_pos	(2R,3S,4S,5R,6R)-2-(hydroxymethyl)-6-(2-phenylethoxy)oxane-3,4,5-triol	C14 H20 O6	301.152	4.944	302.16	_	_	_	_	4.93427e+06	1.03604e+06	4.69151e+06	928484	4.07915e+06	4.89009e+06	1.39249e+06	5.452e+06	1.3413e+06	4.57555e+06	5.09656e+06	5.51076e+06	3.42659e+06	3.89478e+06	0.18	0.68593	0.332472
Com_25901_pos	Urocanic acid	C6 H6 N2 O2	138.043	1.385	139.05	Organoheterocyclic compounds	Azoles	Imidazoles	Imidazolyl carboxylic acids and derivatives	1.25811e+08	1.20113e+08	1.25507e+08	6.45641e+07	11080278	1.32648e+08	5.41715e+07	9.62451e+07	1.24011e+07	9.61324e+07	8.03966e+07	8.86794e+07	9.66205e+07	7.13377e+07	-0.43	0.65946	0.329921
Com_19483_pos	Indole-3-acrylic acid	C11 H9 N O2	187.064	5.558	188.071	Organoheterocyclic compounds	Indoles and derivatives	Indoles	Indoles	9.99776e+06	1.87924e+07	8.99444e+06	2.20137e+07	2.46133e+07	1.10181e+07	2.07722e+07	1.84482e+07	1.80369e+07	6.36855e+06	1.94495e+07	1.94424e+07	1.59049e+07	1.70863e+07	0.1	0.75256	0.329583
Com_34221_pos	trans-Aconitic acid	C6 H6 O6	174.017	2.256	175.024	Organic acids and derivatives	Carboxylic acids and derivatives	Tricarboxylic acids and derivatives	Tricarboxylic acids and derivatives	1.17902e+08	125503598	1.12218e+08	1.6915e+08	2.63721e+08	1.13273e+08	1.88881e+08	1.02257e+08	341924083	324043321	1.03949e+08	1.0473e+08	1.50295e+08	1.94297e+08	0.37	0.54556	0.32944
Com_14518_neg	FAHFA 17:1/20:4	C37 H62 O4	570.463	10.322	569.456	_	_	_	_	155985	117311	198474	125096	113028	152475	134944	159854	108054	114467	136913	145872	143728	133351	-0.1	0.55974	0.322662
Com_12454_pos	SM 8:1;2O/19:0	C32 H65 N2 O6 P	604.458	11.345	605.466	_	_	_	_	6.19901e+07	1.04396e+08	8.68426e+07	7.53935e+07	9.62002e+07	1.17686e+08	1.30804e+08	1.21268e+08	4.36162e+07	7.75507e+07	117603231	1.14073e+08	9.04181e+07	1.00819e+08	0.15	0.73762	0.321892
Com_14106_pos	5,7-dihydroxy-3-(4-hydroxyphenyl)-4H-chromen-4-one	C15 H10 O5	292.038	6.657	293.045	_	_	_	_	1.81269e+06	5.37291e+06	2.23483e+06	5.36748e+06	4.71364e+06	2.71181e+06	4.05282e+06	4.5976e+06	3.20146e+06	4.59919e+06	3.61148e+06	2.8893e+06	3.70223e+06	3.82531e+06	0.04	0.61774	0.318926
Com_10670_pos	Deoxyinosine	C10 H12 N4 O4	252.086	4.666	275.075	Nucleosides, nucleotides, and analogues	Purine nucleosides	Purine 2'-deoxyribonucleosides	Purine 2'-deoxyribonucleosides	322977	289052	264325	327180	284644	277659	312521	251764	317263	297538	258697	294013	294306	288633	-0.02	0.70812	0.31889
Com_14715_pos	Choline Glycerophosphate	C8 H20 N O6 P	257.102	9.629	258.11	Lipids and lipid-like molecules	Glycerophospholipids	Glycerophosphocholines	Glycerophosphocholines	752850	544164	617142	612693	627281	800197	603893	609461	715279	698151	711031	729875	659055	677948	0.04	0.62865	0.31815
Com_10658_neg	3-Hydroxydecanoic acid	C10 H20 O3	142.135	6.825	141.128	Organic acids and derivatives	Hydroxy acids and derivatives	Medium-chain hydroxy acids and derivatives	Medium-chain hydroxy acids and derivatives	857630	1.1868e+06	817417	402602	1.01599e+06	886456	232181	1.12887e+06	1.09558e+06	605057	801500	981088	861149	807380	-0.09	0.65678	0.317356
Com_10055_pos	alpha-Hydroxyhippuric acid	C9 H9 N O4	195.053	5.492	196.061	Benzenoids	Benzene and substituted derivatives	Benzoic acids and derivatives	Hippuric acids	4.60732e+06	9.84087e+06	4.74947e+06	5.54294e+06	7.83713e+06	4.62893e+06	3.42064e+06	4.92219e+06	4.32069e+06	1.53905e+07	4.89999e+06	5.07808e+06	6.20111e+06	6.33868e+06	0.03	0.7755	0.315398
Com_6114_neg	Undecanedioic acid	C11 H20 O4	216.136	5.618	215.129	Lipids and lipid-like molecules	Fatty Acyls	Fatty acids and conjugates	Medium-chain fatty acids	1.01516e+07	1.55573e+07	9.89316e+06	1.36591e+07	1.46267e+07	1.0345e+07	8.93257e+06	1.48423e+07	5.55304e+06	1.36787e+07	1.3661e+07	1.36512e+07	1.23721e+07	1.17198e+07	-0.07	0.62279	0.314863
Com_16478_neg	Cer 16:1;2O/16:2;O(FA 18:2)	C50 H89 N O5	783.662	9.321	782.654	_	_	_	_	339215	236841	318609	248803	187468	3.64801e+06	297034	283830	515181	284596	266928	418194	829824	344294	-1.26	0.68691	0.314811
Com_9647_neg	4-Hydroxyretinoic Acid	C20 H28 O3	316.204	6.379	361.202	Lipids and lipid-like molecules	Prenol lipids	Retinoids	Retinoids	6.11155e+06	2.46499e+06	6.50053e+06	748903	1.73274e+06	5.53677e+06	2.09552e+06	2.22837e+06	3.37554e+06	3.4101e+06	2.46563e+06	2.24932e+06	3.84925e+06	2.63741e+06	-0.54	0.70263	0.314119
Com_16440_neg	LPS 10:0	C16 H32 N O9 P	413.182	6.673	412.175	Lipids and lipid-like molecules	Glycerophospholipids	Glycerophosphoserines	Phosphatidylserines	214848	936027	209438	667977	1.93331e+06	194721	185811	313721	339015	2.76275e+06	253893	251917	692720	684517	-0.01	0.74879	0.313716
Com_10629_neg	LPI 19:0	C28 H55 O12 P	614.344	7.41	613.337	Lipids and lipid-like molecules	Glycerophospholipids	Glycerophosphoinositols	Phosphatidylinositols	398545	387155	891259	2.05457e+06	406309	880114	1.17685e+06	435038	738547	348363	1.27164e+06	1.25779e+06	836326	871372	0.05	0.73981	0.312307
Com_25212_neg	1,3-Dimethyluracil	C6 H8 N2 O2	140.058	2.02	185.056	Organoheterocyclic compounds	Diazines	Pyrimidines and pyrimidine derivatives	Pyrimidones	605007	336512	695757	334352	197394	568119	513377	480978	255910	225261	368309	449511	456190	382225	-0.25	0.58681	0.31173
Com_10218_pos	SM 9:1;2O/26:7	C40 H67 N2 O6 P	702.469	11.446	703.476	_	_	_	_	508997	373477	692278	409005	414195	700581	523059	498216	513851	625540	509083	519881	516422	531605	0.04	0.63054	0.310043
Com_10555_pos	Cortodoxone	C21 H30 O4	346.213	7.123	347.221	Lipids and lipid-like molecules	Steroids and steroid derivatives	Hydroxysteroids	21-hydroxysteroids	2.14606e+06	2.09058e+06	2.2793e+06	2.49689e+06	1.89769e+06	2.48327e+06	1.59656e+06	2.19797e+06	2.85488e+06	4.12681e+06	2.40526e+06	2.10127e+06	2.2323e+06	2547126	0.19	0.51987	0.307632
Com_39119_pos	N,N-Dimethylarginine	C8 H18 N4 O2	202.143	1.568	203.15	Organic acids and derivatives	Carboxylic acids and derivatives	Amino acids, peptides, and analogues	Arginine and derivatives	2.36141e+07	1.56505e+07	2.19326e+07	2.20748e+07	1.60387e+07	2.28428e+07	2.61334e+07	2.06344e+07	1.64568e+07	2.55783e+07	1.86638e+07	2.08766e+07	2.03589e+07	2.13906e+07	0.07	0.64561	0.307386
Com_31481_pos	LPE 22:6	C27 H44 N O7 P	525.286	8.946	526.293	Lipids and lipid-like molecules	Glycerophospholipids	Glycerophosphoethanolamines	1-acyl-sn-glycero-3-phosphoethanolamines	2.17461e+06	1.88712e+06	1.85233e+06	520225	2.21079e+06	2.09524e+06	1.31108e+06	2.23216e+06	960051	1.7706e+06	2.63817e+06	2.68443e+06	1.79005e+06	1.93275e+06	0.11	0.70966	0.307188
Com_16802_pos	L-(-)-Methionine	C5 H11 N O2 S	149.051	1.534	150.058	Organic acids and derivatives	Carboxylic acids and derivatives	Amino acids, peptides, and analogues	Methionine and derivatives	7.41363e+07	2.9212e+07	7.10944e+07	3.47826e+07	2.31902e+07	8.05666e+07	6.17531e+07	3.04435e+07	8.03812e+07	3.94943e+07	2.94052e+07	3.00399e+07	5.21637e+07	4.52529e+07	-0.2	0.71368	0.306684
Com_2736_neg	PA 8:0_18:2	C29 H53 O8 P	560.348	9.631	559.341	_	_	_	_	2.83701e+06	492175	14868878	2.59479e+07	1.2879e+07	1.81457e+07	2.3498e+07	1.36142e+06	7.26318e+06	3.36567e+06	2.67772e+07	2.77871e+07	1.25284e+07	1.50088e+07	0.26	0.75748	0.306323
Com_9582_pos	L-serine	C3 H7 N O3	105.043	1.267	128.032	Organic acids and derivatives	Carboxylic acids and derivatives	Amino acids, peptides, and analogues	Serine and derivatives	1.4929e+06	2.3836e+06	986163	3.10652e+06	2.23637e+06	1.71789e+06	1.57067e+06	3.07419e+06	944328	1.41592e+06	3.05811e+06	3.62093e+06	1.98724e+06	2.28069e+06	0.19	0.75273	0.305137
Com_18241_pos	L-Carnitine	C7 H15 N O3	161.105	4.903	162.113	Organic nitrogen compounds	Organonitrogen compounds	Quaternary ammonium salts	Carnitines	2.3128e+07	2.61425e+07	2.23201e+07	2.35116e+07	3.08752e+07	2.21018e+07	1.97387e+07	3.02592e+07	2.78474e+07	2.28065e+07	2.75621e+07	2.50654e+07	2.46799e+07	2.55466e+07	0.04	0.70706	0.302982
Com_25015_pos	13-OxoODE	C18 H30 O3	334.214	6.283	335.221	Lipids and lipid-like molecules	Fatty Acyls	Lineolic acids and derivatives	Lineolic acids and derivatives	4.10494e+06	2.03271e+06	4.45818e+06	2.05502e+06	1.79701e+06	5.95625e+06	4.39277e+06	3.23873e+06	2.82531e+06	2.97821e+06	3.17845e+06	3.68132e+06	3.40069e+06	3.38246e+06	0	0.6881	0.300056
Com_1015_neg	SM 8:1;2O/22:0	C35 H71 N2 O6 P	692.511	10.864	691.504	_	_	_	_	3.91853e+07	2.18766e+06	5.28594e+07	9.00159e+07	5.84476e+07	5.58487e+07	8.70645e+07	1.99307e+07	5.37376e+07	5.33011e+06	7.91622e+07	100173921	4.97574e+07	5.75665e+07	0.21	0.80807	0.298331
Com_10203_pos	PC O-38:1	C46 H92 N O7 P	801.649	11.438	802.657	_	_	_	_	463393	340015	619908	372360	377085	637812	476195	444250	467812	569494	459651	473301	468429	481784	0.04	0.63988	0.298237
Com_13734_pos	YMK	C20 H32 N4 O5 S	1760.87	5.251	881.443	_	_	_	_	3.15438e+06	2.46356e+06	2.38284e+06	6.1524e+06	381823	3.15091e+06	1.78608e+06	1.40696e+06	3.46624e+06	3.78763e+06	1.80857e+06	1.15657e+06	2.94765e+06	2.23534e+06	-0.39	0.79577	0.297594
Com_9966_neg	N'-(4-methoxybenzoyl)-2-[(1-naphthylmethyl)thio]acetohydrazide	C21 H20 N2 O3 S	381.128	4.89	380.121	_	_	_	_	1.26938e+06	1.51175e+06	1.19061e+06	1.38151e+06	612947	1.42147e+06	390540	1.54252e+06	2.09674e+06	823760	1.14299e+06	1.25036e+06	1.23128e+06	1.20782e+06	-0.02	0.71633	0.295889
Com_16025_pos	4-[1-(acetyloxy)prop-2-en-1-yl]-2-methoxyphenyl 2-methylpropanoate	C16 H20 O5	309.154	6.65	310.162	_	_	_	_	2.78852e+06	2.90341e+06	2.23054e+06	1.39307e+06	3.18688e+06	2.54039e+06	1.99652e+06	2.16971e+06	3.70691e+06	1.99933e+06	2.03436e+06	2.17069e+06	2.50713e+06	2.34626e+06	-0.09	0.70719	0.291703
Com_24909_neg	Bilirubin	C33 H36 N4 O6	584.264	7.047	583.257	Organoheterocyclic compounds	Tetrapyrroles and derivatives	Bilirubins	Bilirubins	166046	380501	157403	863967	993970	162182	446843	151044	656982	191368	136976	362198	454011	324235	-0.48	0.65947	0.290329
Com_2286_neg	Propylparaben	C10 H12 O3	180.078	6.152	179.071	Benzenoids	Benzene and substituted derivatives	Benzoic acids and derivatives	p-Hydroxybenzoic acid alkyl esters	1.21369e+07	7.16265e+06	1.27513e+07	8.38731e+06	7.15854e+06	1.29635e+07	8.50084e+06	1.08834e+07	7.05599e+06	9.70708e+06	9.19144e+06	1.03001e+07	1.00934e+07	9.27313e+06	-0.12	0.65981	0.283928
Com_37460_pos	Capryloylglycine	C10 H19 N O3	201.137	2.244	202.144	Organic acids and derivatives	Carboxylic acids and derivatives	Amino acids, peptides, and analogues	N-acyl-alpha amino acids	3.289e+07	3.09742e+07	3.21742e+07	2.57025e+07	2.66636e+07	3.21667e+07	2.1799e+07	2.93023e+07	2.95371e+07	38319081	2.93825e+07	2.99114e+07	3.00952e+07	2.97086e+07	-0.01	0.80622	0.282108
Com_25996_pos	D & C Yellow 11	C18 H11 N O2	273.085	5.428	274.092	_	_	_	_	1.64956e+07	1.61003e+07	1.54008e+07	1.36104e+07	1.42889e+07	1.73615e+07	3.5534e+07	1.12829e+07	2.12818e+07	2.18402e+07	1.15979e+07	1.18441e+07	1.55429e+07	1.88968e+07	0.28	0.6097	0.282103
Com_3413_neg	Arachidic acid	C20 H40 O2	312.303	10.327	311.296	Lipids and lipid-like molecules	Fatty Acyls	Fatty acids and conjugates	Long-chain fatty acids	3.52835e+06	1.6056e+06	2.65946e+06	9.46438e+06	3.55267e+06	3.64062e+06	4.65929e+06	8.75639e+06	5.38664e+06	547174	5.93257e+06	4.79337e+06	4.07518e+06	5.01257e+06	0.29	0.82999	0.28101
Com_39993_pos	PC O-26:2	C34 H66 N O7 P	631.452	9.681	632.459	_	_	_	_	5.18902e+06	3.99802e+06	4.94695e+06	5.25059e+06	4.23432e+06	4.82305e+06	5.02951e+06	5.12827e+06	4.1381e+06	4.81701e+06	4.85588e+06	4.90354e+06	4.74032e+06	4.81205e+06	0.02	0.75445	0.277212
Com_10335_pos	dihydrotachysterol	C28 H46 O	398.355	11.414	399.362	Lipids and lipid-like molecules	Steroids and steroid derivatives	Vitamin D and derivatives	Vitamin D and derivatives	1.02433e+06	796141	1.34143e+06	779487	835418	1.33518e+06	1.04871e+06	972647	979304	1.2565e+06	970217	1.05474e+06	1.01866e+06	1.04702e+06	0.03	0.65974	0.275836
Com_20643_pos	5-Methyl-8-nitro-3-spirocyclohexyl-2,3,4,5-tetrahydro-1H-2-benzazepine	C16 H22 N2 O2	274.168	6.308	292.201	_	_	_	_	4.62185e+06	5.63148e+06	5.16644e+06	4.44921e+06	5.6855e+06	9.25616e+06	4.75601e+06	7.87711e+06	5.08364e+06	4.90697e+06	6.14064e+06	7.23147e+06	5.80177e+06	5.99931e+06	0.04	0.74708	0.273393
Com_268_neg	L-Aspartic acid	C4 H7 N O4	133.037	1.354	132.029	Organic acids and derivatives	Carboxylic acids and derivatives	Amino acids, peptides, and analogues	Aspartic acid and derivatives	3.94631e+07	1.33528e+08	3.76039e+07	4.54807e+08	651004245	3.83106e+07	3.41254e+08	6.83722e+07	3.48493e+08	271649333	7.30073e+07	7.42483e+07	225786156	1.96171e+08	-0.2	0.66728	0.272543
Com_39934_pos	PC O-35:2	C43 H84 N O7 P	757.593	9.769	758.6	_	_	_	_	951919	733433	907512	1.39477e+06	776780	884783	922657	940775	759130	883675	890805	899549	941533	882765	-0.09	0.66182	0.272427
Com_4665_neg	5-Methyluridine	C10 H14 N2 O6	258.085	2.968	257.078	Nucleosides, nucleotides, and analogues	Pyrimidine nucleosides	Not available	Pyrimidine nucleosides	2.03447e+07	1.15683e+07	2.09655e+07	6.36989e+06	5.37585e+06	2.4456e+07	22416547	1.12782e+07	8.75303e+06	7.65269e+06	1.02151e+07	1.09723e+07	1.48467e+07	1.18813e+07	-0.32	0.68144	0.269891
Com_5953_neg	PA 8:0_16:0	C27 H53 O8 P	536.348	10.707	535.341	_	_	_	_	1.10848e+06	494425	2.79617e+06	1.5514e+07	2.69636e+06	3.18402e+06	9.83819e+06	533529	3.19466e+06	401872	8.84381e+06	1.04141e+07	4.29891e+06	5.5377e+06	0.36	0.81492	0.269493
Com_20650_pos	N-P-Coumaroyl Spermidine	C16 H25 N3 O2	291.194	6.302	292.201	Phenylpropanoids and polyketides	Cinnamic acids and derivatives	Hydroxycinnamic acids and derivatives	Coumaric acids and derivatives	4.62185e+06	5.60412e+06	5.16644e+06	4.44921e+06	5.6855e+06	9.25616e+06	4.75601e+06	7.87711e+06	5.08364e+06	4.84591e+06	6.14064e+06	7.23147e+06	5.79721e+06	5.98913e+06	0.04	0.75477	0.268508
Com_973_neg	L-Histidine	C6 H9 N3 O2	155.069	1.276	154.061	Organic acids and derivatives	Carboxylic acids and derivatives	Amino acids, peptides, and analogues	Histidine and derivatives	8.94408e+07	8.50319e+07	9.05601e+07	6.49441e+07	5.44414e+07	9.66423e+07	8.8465e+07	7.06388e+07	7.77899e+07	5.72057e+07	7.77933e+07	8.16147e+07	8.01768e+07	7.55846e+07	-0.08	0.67581	0.268483
Com_7248_neg	2'-Deoxyinosine	C10 H12 N4 O4	252.086	4.698	251.078	Nucleosides, nucleotides, and analogues	Purine nucleosides	Purine 2'-deoxyribonucleosides	Purine 2'-deoxyribonucleosides	1.45381e+06	6.05484e+06	1.79494e+06	3.32062e+06	2.23103e+06	702625	2.30994e+06	2.32552e+06	1.67885e+06	2.78838e+06	3.39223e+06	2.11276e+06	2.59298e+06	2.43461e+06	-0.09	0.68707	0.265825
Com_20762_neg	PE 18:1_18:1;O	C41 H78 N O9 P	759.544	11.192	758.537	_	_	_	_	279496	247090	275140	1.79945e+06	205237	279174	354792	331695	408710	295634	242933	267210	514265	316829	-0.69	0.71836	0.265445
Com_4955_neg	Perfluorooctanoic acid (PFOA)	C8 H F15 O2	413.974	6.647	412.967	Organohalogen compounds	Alkyl halides	Alkyl fluorides	Perfluoroalkyl carboxylic acid and derivatives	1.00476e+07	1.75297e+07	8.97686e+06	1.40284e+07	1.45164e+07	9.86025e+06	1.31041e+07	1.13354e+07	1.75473e+07	1.59753e+07	1.07651e+07	1.10015e+07	1.24932e+07	1.32881e+07	0.08	0.60684	0.260326
Com_18515_neg	LNAPE 18:1/N-22:6	C45 H76 N O8 P	789.531	8.634	788.524	_	_	_	_	228076	169064	208450	165768	138378	227673	175859	190168	183381	163904	182883	187381	189568	180596	-0.06	0.7083	0.259742
Com_13170_neg	SM 8:1;2O/22:1	C35 H69 N2 O6 P	690.496	9.086	689.489	_	_	_	_	1.40712e+06	322134	781899	1.4828e+06	1.19228e+06	794355	2.44689e+06	363686	908420	305024	1.76951e+06	1.9416e+06	996764	1.28919e+06	0.37	0.84187	0.257363
Com_7000_neg	LPE 14:0	C19 H40 N O7 P	425.254	8.474	424.246	Lipids and lipid-like molecules	Glycerophospholipids	Glycerophosphoethanolamines	1-acyl-sn-glycero-3-phosphoethanolamines	4.71002e+06	4.7808e+06	5.1969e+06	1.96849e+06	5.54689e+06	5.05321e+06	2.9524e+06	5.0951e+06	2.05108e+06	5.9953e+06	4.35087e+06	4.768e+06	4.54272e+06	4.20213e+06	-0.11	0.71119	0.257309
Com_7146_neg	Isobutyryl carnitine	C11 H21 N O4	231.147	5.46	230.14	Lipids and lipid-like molecules	Fatty Acyls	Fatty acid esters	Acyl carnitines	1.27693e+06	4.84288e+06	3.14515e+06	3.57141e+06	4.91606e+06	3.00291e+06	3.08673e+06	3.99564e+06	3.89674e+06	4.61301e+06	1.80508e+06	4.72021e+06	3.45923e+06	3.68623e+06	0.09	0.69161	0.256398
Com_14636_neg	2-Methylbutyl beta-D-glucopyranoside	C11 H22 O6	296.147	5.103	277.129	_	_	_	_	2.84936e+06	1.91483e+06	716897	1.37278e+06	2.04013e+06	2.47461e+06	1.55212e+06	2.2277e+06	1.51807e+06	1.89846e+06	2.04794e+06	2.19687e+06	1.89477e+06	1.90686e+06	0	0.70473	0.254395
Com_10466_pos	N4-(4-chloro-2,5-dimethoxyphenyl)morpholine-4-carbothioamide	C13 H17 Cl N2 O3 S	354.021	6.397	355.028	_	_	_	_	2.67559e+06	1.12608e+07	3.37549e+06	1.08612e+07	1.05944e+07	5.29424e+06	6.85002e+06	6.66501e+06	8.26841e+06	7.58184e+06	6.58086e+06	6.30531e+06	7.34363e+06	7.04191e+06	-0.06	0.69113	0.249963
Com_9854_neg	Lysope 14:0	C19 H40 N O7 P	425.253	6.238	424.246	Lipids and lipid-like molecules	Glycerophospholipids	Glycerophosphoethanolamines	1-acyl-sn-glycero-3-phosphoethanolamines	3.51183e+06	2.86042e+06	3.71555e+06	2.44131e+06	2.18454e+06	3.80526e+06	4.48135e+06	2.80371e+06	4.15419e+06	1.84556e+06	2.16212e+06	2.43033e+06	3.08649e+06	2.97954e+06	-0.05	0.70767	0.248776
Com_1334_neg	4-Methylcatechol	C7 H8 O2	124.052	4.837	123.044	Benzenoids	Phenols	Benzenediols	Catechols	1.63595e+07	5.9767e+07	1.77016e+07	2.02107e+07	1.50803e+07	2.46079e+07	1.42314e+07	1.46388e+07	4.86952e+07	2.49347e+07	1.78346e+07	2.09439e+07	2.56212e+07	2.35464e+07	-0.12	0.85335	0.248601
Com_9847_pos	PE 16:0_16:1	C37 H72 N O8 P	689.508	11.347	690.515	_	_	_	_	61484.8	53338.2	85374.4	62402.7	66367.7	270708	74917.2	73022.4	65575.6	87225.3	76588.8	79268.5	99946	76099.6	-0.39	0.74364	0.248503
Com_11466_pos	7-alpha-carboxy-17-alpha-carboxyethylandrostan lactone phenyl ester	C28 H38 O5	454.27	6.489	455.277	_	_	_	_	1.02342e+06	1.35828e+06	863437	1.01931e+06	289435	883828	451562	867018	620518	1.06711e+06	979405	852712	906286	806387	-0.16	0.81515	0.245398
Com_14644_pos	PC O-40:4	C48 H90 N O7 P	823.646	11.578	824.653	_	_	_	_	1.578e+06	1.25372e+06	2.05005e+06	1.16448e+06	1.23171e+06	1.84492e+06	1.57844e+06	1.48924e+06	1.41038e+06	1.74342e+06	1.48331e+06	1.57357e+06	1.52048e+06	1.54639e+06	0.02	0.71286	0.243458
Com_284_neg	Maleic acid	C4 H4 O4	116.01	1.795	115.003	Organic acids and derivatives	Carboxylic acids and derivatives	Dicarboxylic acids and derivatives	Dicarboxylic acids and derivatives	3.99801e+08	2.99156e+08	381161498	1.5299e+08	2.6899e+08	3.88634e+08	2.30053e+08	3.35567e+08	3.18016e+08	2.37625e+08	2.83753e+08	3.05275e+08	3.15122e+08	2.85048e+08	-0.14	0.71508	0.243381
Com_23857_neg	Taurochenodeoxycholic acid	C26 H45 N O6 S	499.298	7.125	498.29	Lipids and lipid-like molecules	Steroids and steroid derivatives	Bile acids, alcohols and derivatives	Taurinated bile acids and derivatives	532744	165646	214188	164446	141258	200268	159734	317626	144681	250995	288199	266418	236425	237942	0	0.74421	0.243339
Com_17613_pos	7-{[(2E)-3,7-dimethylocta-2,6-dien-1-yl]oxy}-2H-chromen-2-one	C19 H22 O3	298.157	6.505	299.165	_	_	_	_	1.49526e+06	2.45374e+06	1.31639e+06	3.24016e+06	846359	1.40188e+06	742546	1.64705e+06	2.93167e+06	2.26857e+06	1.30008e+06	1.29587e+06	1.7923e+06	1.69763e+06	-0.07	0.85869	0.242381
Com_3367_neg	Glycoursodeoxycholic acid	C26 H43 N O5	449.314	7.366	448.307	Lipids and lipid-like molecules	Steroids and steroid derivatives	Bile acids, alcohols and derivatives	Glycinated bile acids and derivatives	2.55911e+07	2.10273e+07	2.45271e+07	1.24457e+07	5.6629e+06	2.58425e+07	3.46339e+06	2.49144e+07	1.20272e+07	2.23174e+07	2.1693e+07	2.39398e+07	1.91828e+07	1.80592e+07	-0.08	0.77873	0.241885
Com_12775_neg	7-amino-9-(4-chlorophenyl)-6-oxo-6H-benzo[c]chromene-8-carbonitrile	C20 H11 Cl N2 O2	346.049	5.408	345.041	_	_	_	_	419989	547171	369173	1.64623e+06	2.78636e+06	418548	311375	838687	250483	3.21274e+06	615705	508626	1.03125e+06	956270	-0.1	0.77238	0.238265
Com_24013_neg	Glycerol 1-hexadecanoate	C19 H38 O4	330.278	6.9	375.276	Lipids and lipid-like molecules	Glycerolipids	Monoradylglycerols	1-monoacylglycerols	200916	309798	199694	159757	113520	207651	116673	161437	178982	107040	334383	234358	198556	188812	-0.07	0.71186	0.237676
Com_26072_pos	6beta-Naltrexol	C20 H25 N O4	343.174	5.058	344.182	Benzenoids	Phenanthrenes and derivatives	Not available	Phenanthrenes and derivatives	9.48197e+06	1.9818e+06	8.80786e+06	2.24992e+06	4.64119e+06	6.89505e+06	1.19109e+07	4.40428e+06	1.64112e+06	2.44816e+06	3.93296e+06	4.57398e+06	5.6763e+06	4.81856e+06	-0.23	0.63547	0.237365
Com_15860_pos	Prostaglandin K2	C20 H30 O5	332.197	7.741	333.205	Lipids and lipid-like molecules	Fatty Acyls	Eicosanoids	Prostaglandins and related compounds	8.31563e+06	9.12287e+06	8.71669e+06	5.09814e+06	796327	7.88915e+06	4.05206e+06	4.26867e+06	4.89733e+06	9.07002e+06	3.79138e+06	4.54641e+06	6.65647e+06	5.10431e+06	-0.38	0.85187	0.234945
Com_32284_pos	4-(2,3-dihydro-1,4-benzodioxin-6-yl)butanoic acid	C12 H14 O4	244.07	2.462	245.077	_	_	_	_	7.88145e+07	3.94386e+07	7.66379e+07	6.03366e+07	8.82167e+07	7.58663e+07	8.54431e+07	5.2874e+07	7.35392e+07	7.33471e+07	5.48367e+07	5.29114e+07	6.98851e+07	6.54919e+07	-0.09	0.73354	0.234632
Com_18749_pos	Propionylcarnitine	C10 H19 N O4	217.131	2.593	218.139	Lipids and lipid-like molecules	Fatty Acyls	Fatty acid esters	Acyl carnitines	1633438242	7.58837e+08	1535597202	6.29781e+08	9.4892e+08	1634997914	1207296251	9.28637e+08	1494994441	1036948376	8.66689e+08	8.69192e+08	1190262056	1067292919	-0.15	0.76898	0.232373
Com_34439_pos	Methylimidazoleacetic acid	C6 H8 N2 O2	140.059	1.376	141.066	Organoheterocyclic compounds	Azoles	Imidazoles	Imidazolyl carboxylic acids and derivatives	5.20638e+07	1.03734e+08	4.75448e+07	1.35333e+08	2.27682e+08	4.91412e+07	1.6271e+08	8.62637e+07	1.45049e+08	1.01592e+08	4.39758e+07	8.3804e+07	1.02583e+08	1.03899e+08	0.01	0.73815	0.232226
Com_23813_pos	5-Hydroxyindole-3-acetic acid	C10 H9 N O3	191.058	4.862	192.066	Organoheterocyclic compounds	Indoles and derivatives	Indolyl carboxylic acids and derivatives	Indole-3-acetic acid derivatives	4.86146e+08	1.0877e+08	4.56087e+08	1.89615e+08	1.76117e+08	4.70463e+08	4.3552e+08	3.72258e+08	1.40276e+08	1.93576e+08	364236732	3.49602e+08	3.14533e+08	3.09245e+08	-0.02	0.84233	0.229047
Com_10586_pos	N-Acetylglucosamine 1-phosphate	C8 H16 N O9 P	301.056	1.508	302.063	_	_	_	_	8.09059e+07	154852249	7.52323e+07	3.04678e+07	7.23382e+07	7.38122e+07	2.18438e+08	6.46627e+07	8.59371e+07	9.92544e+07	4.29726e+07	6.31858e+07	8.12681e+07	9.57418e+07	0.23	0.69217	0.227473
Com_4745_neg	5'-Deoxy-5'-(Methylthio)Adenosine	C11 H15 N5 O3 S	297.09	5.148	342.088	Nucleosides, nucleotides, and analogues	5'-deoxyribonucleosides	5'-deoxy-5'-thionucleosides	5'-deoxy-5'-thionucleosides	1.26365e+07	1.26598e+07	1.19653e+07	1.03669e+07	8.82973e+06	1.23504e+07	6.01279e+06	1.42087e+07	2.17515e+07	1.00545e+07	1.30556e+07	1.35217e+07	1.14681e+07	1.31008e+07	0.19	0.71058	0.22689
Com_11840_neg	LPI 20:5	C29 H47 O12 P	618.281	8.427	617.274	Lipids and lipid-like molecules	Glycerophospholipids	Glycerophosphoinositols	Phosphatidylinositols	2.6838e+06	3.38016e+06	2.34256e+06	3.8046e+06	3.10592e+06	2.23543e+06	2.8347e+06	3.56182e+06	2.90244e+06	1.41523e+06	2.78849e+06	3.04621e+06	2.92541e+06	2.75815e+06	-0.08	0.63086	0.226838
Com_17680_pos	1,3,7-trimethyl-2,3,6,7-tetrahydro-1H-purine-2,6-dione	C8 H10 N4 O2	194.079	7.712	195.087	_	_	_	_	3.9468e+07	5.37583e+07	4.33581e+07	6.14611e+07	5.30381e+07	4.25543e+07	4.68183e+07	4.53453e+07	5.49099e+07	5.79671e+07	4.65318e+07	4.99801e+07	4.89396e+07	5.02587e+07	0.03	0.67708	0.224581
Com_10962_pos	YLH	C21 H29 N5 O5	431.213	4.774	432.22	_	_	_	_	278729	284625	291526	304746	2.47329e+06	304473	1.96493e+06	242280	301630	1.34255e+06	252293	308187	656231	735311	0.16	0.74651	0.22034
Com_22945_neg	LPE 15:1	C20 H40 N O7 P	437.254	8.489	436.247	Lipids and lipid-like molecules	Glycerophospholipids	Glycerophosphoethanolamines	1-acyl-sn-glycero-3-phosphoethanolamines	261221	341672	243367	204393	347043	248179	224746	222741	204509	685215	317725	298485	274313	325570	0.24	0.65668	0.21761
Com_32751_pos	CAR 14:1	C21 H40 N O4	387.298	7.053	388.306	_	_	_	_	406979	202011	313176	200412	172957	306806	275250	227399	238498	252521	242112	235815	267057	245266	-0.12	0.77883	0.216663
Com_35631_pos	(2R,3S,4S,5R,6S)-2-(hydroxymethyl)-6-phenoxyoxane-3,4,5-triol	C12 H16 O6	273.121	4.919	256.118	_	_	_	_	2.43282e+07	3.50351e+07	2.37694e+07	3.60671e+07	3.56977e+07	2.29914e+07	2.65895e+07	2.45135e+07	3.33668e+07	7.63679e+07	2.53909e+07	2.62489e+07	2.96481e+07	3.54129e+07	0.25	0.62162	0.214785
Com_17399_pos	GNK	C12 H23 N5 O5	634.332	5.039	318.173	_	_	_	_	2.49162e+06	747920	2.97272e+06	691157	864393	2.5814e+06	7.0679e+06	820144	816538	904251	834258	902018	1.72487e+06	1.89085e+06	0.13	0.72646	0.214636
Com_19148_pos	N-[2-chloro-6-(trifluoromethoxy)phenyl]-2,2-dimethylpropanamide	C12 H13 Cl F3 N O2	295.058	1.297	296.066	_	_	_	_	9759660018	12936526602	9251923498	11854581308	11872994730	9832701430	10732450761	11057791888	12925798779	11433693630	9798674672	11066863237	10918064598	11169212161	0.03	0.69363	0.214109
Com_5539_neg	alpha-Estradiol	C18 H24 O2	272.174	6.015	271.166	Lipids and lipid-like molecules	Steroids and steroid derivatives	Estrane steroids	Estrogens and derivatives	4.24814e+06	2.04469e+07	3.76251e+06	9.64277e+06	5.10138e+06	3.94546e+06	8.20529e+06	5.41432e+06	9.87727e+06	1.55708e+07	4.70252e+06	5.26192e+06	7.85787e+06	8.17201e+06	0.05	0.63383	0.208572
Com_41202_pos	Hexanoylcarnitine	C13 H25 N O4	259.179	5.479	260.186	Lipids and lipid-like molecules	Fatty Acyls	Fatty acid esters	Acyl carnitines	1.52978e+08	7.41475e+07	1.4317e+08	2.76557e+07	7.56759e+07	1.49979e+08	9.15748e+07	8.64134e+07	6.8885e+07	7.40542e+07	8.57721e+07	8.52941e+07	1.03934e+08	8.1999e+07	-0.34	0.74803	0.208569
Com_8083_neg	PE O-26:5_20:3	C51 H88 N O7 P	857.616	10.941	856.608	_	_	_	_	1.23617e+07	540385	1.03462e+06	649679	415917	1.04128e+06	1.42177e+06	1.3542e+06	1.21557e+06	523797	1.64946e+06	2.07096e+06	2.67392e+06	1.37263e+06	-0.96	0.81711	0.207612
Com_40390_pos	L-Lysine	C6 H14 N2 O2	146.106	1.183	147.113	Organic acids and derivatives	Carboxylic acids and derivatives	Amino acids, peptides, and analogues	L-alpha-amino acids	6.97576e+07	3.29985e+07	6.65507e+07	3.34686e+07	1.34803e+07	6.95735e+07	7.08584e+07	4.31657e+07	4.91895e+07	3.09519e+07	3.97155e+07	4.37909e+07	4.76382e+07	46278652	-0.04	0.76934	0.206329
Com_40408_pos	DL-Lysine	C6 H14 N2 O2	129.079	1.185	147.113	Organic acids and derivatives	Carboxylic acids and derivatives	Amino acids, peptides, and analogues	Alpha amino acids	6.97576e+07	3.29985e+07	6.65507e+07	3.34686e+07	1.34803e+07	6.95735e+07	7.08584e+07	4.31657e+07	4.91895e+07	3.09519e+07	3.97155e+07	4.37909e+07	4.76382e+07	46278652	-0.04	0.76934	0.206329
Com_1773_neg	Ribulose-5-phosphate	C5 H11 O8 P	230.019	1.47	229.012	Organic oxygen compounds	Organooxygen compounds	Carbohydrates and carbohydrate conjugates	Pentose phosphates	2.3755e+07	1.87849e+07	2.3565e+07	9.63526e+06	1.43081e+07	2.61676e+07	2.43346e+07	6.33899e+06	1.98752e+07	1.96151e+07	2.56561e+07	4.19783e+07	1.93693e+07	2.29664e+07	0.24	0.77254	0.205583
Com_15760_neg	Heneicosanoic acid	C21 H42 O2	326.318	10.257	325.311	Lipids and lipid-like molecules	Fatty Acyls	Fatty acids and conjugates	Long-chain fatty acids	498683	298967	495477	342339	235786	540745	284837	3.67651e+06	265151	232786	288633	313301	402000	843536	1.06	0.83184	0.198975
Com_28692_pos	16,16-Dimethyl prostaglandin A1	C22 H36 O4	772.473	6.308	387.244	Lipids and lipid-like molecules	Fatty Acyls	Eicosanoids	Prostaglandins and related compounds	700421	780273	1.2922e+06	554881	807646	2.42102e+06	862364	1.63707e+06	867483	584665	1.30417e+06	1.1164e+06	1.09274e+06	1.06203e+06	-0.04	0.84909	0.197865
Com_32516_pos	(+-)8-HEPE	C20 H30 O3	300.209	6.897	301.216	_	_	_	_	2.68316e+06	575791	2.24425e+06	225197	1.10753e+06	2.46416e+06	1.14208e+06	2.07282e+06	341824	1.16432e+06	1.80954e+06	2.23036e+06	1.55002e+06	1.46016e+06	-0.08	0.84885	0.197285
Com_6356_neg	5-Methoxyindole-3-Carbaldehyde	C10 H9 N O2	175.063	5.533	174.055	Organoheterocyclic compounds	Indoles and derivatives	Indoles	Indoles	5.21428e+06	3.19623e+06	5.2022e+06	5.63003e+06	1.07947e+07	5.19839e+06	6.76671e+06	4.89324e+06	8.52706e+06	4.48274e+06	4.39456e+06	6.09297e+06	5.87263e+06	5.85954e+06	0	0.85694	0.196249
Com_11765_pos	Oleoyl-L-alpha-lysophosphatidic acid	C21 H40 Na O7 P	458.241	9.238	476.275	Lipids and lipid-like molecules	Glycerophospholipids	Glycerophosphates	1-acylglycerol-3-phosphates	2.268e+06	1.99943e+06	1.98679e+06	1.09236e+06	1.45272e+06	1.49147e+06	2.00523e+06	2.48257e+06	873597	2.81548e+06	1.61515e+06	1.59489e+06	1.71513e+06	1.89782e+06	0.14	0.7541	0.196129
Com_790_neg	Suberic acid	C8 H14 O4	174.089	5.604	173.081	Lipids and lipid-like molecules	Fatty Acyls	Fatty acids and conjugates	Medium-chain fatty acids	1.13355e+08	2.47101e+08	1.10997e+08	1.56188e+08	1.9198e+08	1.1454e+08	1.10719e+08	1.971e+08	1.12187e+08	1.76991e+08	1.80376e+08	1.83272e+08	1.55694e+08	1.60107e+08	0.04	0.7828	0.193465
Com_16875_neg	PE 18:0_18:3;O	C41 H76 N O9 P	757.526	11.462	756.519	_	_	_	_	186067	158257	172675	364747	140140	185456	181674	177778	176084	154716	173888	233896	201224	183006	-0.13	0.74377	0.191412
Com_1772_neg	N2-Methylguanosine	C11 H15 N5 O5	297.107	4.796	296.1	Nucleosides, nucleotides, and analogues	Purine nucleosides	Not available	Purine nucleosides	5.58527e+07	4.64824e+07	4.97668e+07	2.57872e+07	2.87446e+07	5.43154e+07	2.78904e+07	5.17449e+07	3.80606e+07	3.15903e+07	4.51562e+07	4.87211e+07	4.34915e+07	4.05273e+07	-0.1	0.76888	0.189037
Com_689_neg	4-Pyridoxic acid	C8 H9 N O4	183.053	4.082	182.045	Organoheterocyclic compounds	Pyridines and derivatives	Pyridinecarboxylic acids and derivatives	Pyridinecarboxylic acids	1.09844e+08	7.675e+07	1.05579e+08	7.31081e+07	6.47331e+07	1.10416e+08	6.85443e+07	1.05748e+08	6.81678e+07	7.30861e+07	9.5781e+07	1.0246e+08	9.00716e+07	8.56312e+07	-0.07	0.73167	0.188594
Com_2820_neg	LPA 12:0	C15 H31 O7 P	354.181	7.631	353.173	Lipids and lipid-like molecules	Glycerophospholipids	Glycerophosphates	1,2-diacylglycerol-3-phosphates	8.36154e+06	9.8752e+06	7.00463e+06	2.23834e+07	4.35196e+07	7.22872e+06	6.58385e+06	1.50252e+07	9.45733e+06	1.03987e+07	1.3706e+07	1.46789e+07	1.63955e+07	11641654	-0.49	0.71892	0.188257
Com_23769_neg	Flavin Adenine Dinucleotide	C27 H33 N9 O15 P2	785.158	0.57	784.151	Nucleosides, nucleotides, and analogues	Flavin nucleotides	Not available	Flavin nucleotides	374478	201258	212232	283943	367435	414493	328354	189243	464101	301529	242989	261806	308973	298004	-0.05	0.83737	0.187766
Com_1147_neg	Indoxylsulfuric acid	C8 H7 N O4 S	213.01	4.948	258.008	Organic acids and derivatives	Organic sulfuric acids and derivatives	Arylsulfates	Arylsulfates	6.52376e+06	5.05321e+07	7.7799e+06	5.15381e+07	3.25071e+07	1.06235e+07	4.24248e+06	3.47841e+07	1.49674e+07	6.76688e+07	3.07497e+07	3.11988e+07	2.65841e+07	3.06019e+07	0.2	0.73587	0.187523
Com_11883_neg	LPI 9:0	C18 H35 O12 P	474.187	6.277	473.18	Lipids and lipid-like molecules	Glycerophospholipids	Glycerophosphoinositols	Phosphatidylinositols	992277	4.22762e+06	673323	4.38327e+06	4.29698e+06	754103	1.65703e+06	1.83751e+06	2.67191e+06	2.91553e+06	2.02273e+06	1.80502e+06	2.5546e+06	2.15162e+06	-0.24	0.75046	0.186564
Com_45125_pos	2-[(3S)-1-(3,4-Difluorobenzyl)-3-pyrrolidinyl]-1,3-benzoxazole	C18 H16 F2 N2 O	314.13	5.677	315.137	Organoheterocyclic compounds	Benzoxazoles	Not available	Benzoxazoles	4.17345e+06	9.28243e+06	3.82796e+06	3.84487e+06	1.14663e+07	3.85844e+06	1.04821e+07	4.92461e+06	4.50086e+06	5.44305e+06	4.91401e+06	5.65828e+06	6.07558e+06	5.98715e+06	-0.02	0.82315	0.184321
Com_24643_pos	KQH	C17 H29 N7 O5	786.412	4.78	394.213	_	_	_	_	221157	218222	231310	241800	229965	241584	296178	192236	239327	255280	200181	244530	230673	237955	0.04	0.76094	0.183798
Com_12540_pos	Debromohymenialdisine	C11 H11 N5 O2	267.071	4.963	268.078	Organoheterocyclic compounds	Pyrroloazepines	Not available	Pyrroloazepines	365912	256303	351511	242553	249705	371681	312695	281054	281276	400527	276140	336485	306278	314696	0.03	0.73551	0.181334
Com_4024_neg	N1-[4-(trifluoromethyl)phenyl]-2-phenylbutanamide	C17 H16 F3 N O	307.117	5.243	306.11	_	_	_	_	9.71692e+06	1.52561e+07	9.73513e+06	7.72132e+06	1.68901e+07	9.84452e+06	6.97687e+06	1.05935e+07	1.15717e+07	2.02296e+07	9.37268e+06	1.00184e+07	1.15273e+07	1.14605e+07	0	0.91012	0.179468
Com_3721_neg	Pyridoxine	C8 H11 N O3	169.073	0.619	168.066	Organoheterocyclic compounds	Pyridines and derivatives	Pyridoxines	Pyridoxines	2.49188e+07	1.70494e+07	2.22099e+07	2.27521e+07	1.62405e+07	2.23732e+07	2.09046e+07	25104824	1.95984e+07	1.96972e+07	1.97149e+07	2.15866e+07	2.0924e+07	2.11011e+07	0.01	0.84077	0.177096
Com_41_neg	LPI 8:0	C17 H33 O12 P	460.171	5.998	459.164	Lipids and lipid-like molecules	Glycerophospholipids	Glycerophosphoinositols	Phosphatidylinositols	7.54213e+08	2790571517	7.22921e+08	3276618216	2902730755	7.62605e+08	1272307180	1545655673	2545446494	2070895339	1382697212	1435763098	1868276682	1708794166	-0.12	0.75907	0.174964
Com_723_neg	methadone-d9	C21 H18 [2]H9 N O	317.955	1.211	316.948	_	_	_	_	3.09021e+07	1.18211e+07	3.08097e+07	1.40084e+07	7.93337e+06	3.0943e+07	1.25968e+07	3.7554e+07	3.83062e+06	3.92322e+06	3.7327e+07	3.88302e+07	2.10696e+07	2.23436e+07	0.08	0.67931	0.171661
Com_19730_neg	dCDP	C9 H15 N3 O10 P2	387.023	4.999	368.006	Organic oxygen compounds	Organic oxoanionic compounds	Organic pyrophosphates	Organic pyrophosphates	581315	1.37887e+06	573330	1.19307e+06	844622	612067	693184	922279	1.00086e+06	785973	847857	885848	863879	856000	-0.01	0.77885	0.16832
Com_28954_neg	LPC O-22:1	C30 H62 N O6 P	609.438	9.628	608.431	_	_	_	_	152353	118351	146807	105198	121689	143140	131726	148575	106475	117078	137485	152075	131256	132236	0.01	0.92082	0.165414
Com_1216_neg	LPS 20:4	C26 H44 N O9 P	545.273	9.057	544.266	Lipids and lipid-like molecules	Glycerophospholipids	Glycerophosphoserines	Phosphatidylserines	7.01222e+07	8.30006e+07	7.35874e+07	4.40949e+07	8.40338e+07	7.12676e+07	7.91325e+07	8.82942e+07	3.46064e+07	81138755	8.00299e+07	8.57853e+07	7.10177e+07	7.48312e+07	0.07	0.8714	0.164808
Com_12806_neg	2-Phenylpropionic acid	C9 H10 O2	150.068	5.385	149.06	Phenylpropanoids and polyketides	Phenylpropanoic acids	Not available	Phenylpropanoic acids	3.03949e+06	3.81034e+06	960243	4.11018e+06	4.67181e+06	2.99157e+06	1.72735e+06	2.80234e+06	2.81726e+06	4.1102e+06	2.4987e+06	3.52005e+06	3263938	2.91265e+06	-0.16	0.87339	0.164692
Com_27369_pos	LPE 20:4	C25 H44 N O7 P	501.286	9.004	502.293	Lipids and lipid-like molecules	Glycerophospholipids	Glycerophosphoethanolamines	1-acyl-sn-glycero-3-phosphoethanolamines	1.40842e+07	8.37807e+06	1.32185e+07	2.80378e+06	5.65706e+06	1.49037e+07	6.41015e+06	1.03138e+07	3.74972e+06	8.65292e+06	9.25015e+06	1.12454e+07	9.8409e+06	8.27036e+06	-0.25	0.79622	0.164236
Com_20888_pos	15-deoxy-delta12,14-Prostaglandin J2-biotin	C35 H54 N4 O4 S	648.375	5.157	649.382	Lipids and lipid-like molecules	Fatty Acyls	Eicosanoids	Prostaglandins and related compounds	116160	220418	419865	128678	234385	232497	188371	111313	283088	125588	350138	183142	225334	206940	-0.12	0.77921	0.163075
Com_28809_neg	PE 16:1_18:1	C39 H74 N O8 P	715.506	8.066	714.498	_	_	_	_	212989	280469	205718	228992	145215	204049	162909	230265	145764	243284	229425	238946	212905	208432	-0.03	0.8629	0.163024
Com_26053_pos	2-{[(4,5-dimethoxy-2-nitrophenethyl)imino]methyl}phenol	C17 H18 N2 O5	313.103	5.583	331.137	_	_	_	_	864500	854828	935662	3.54338e+06	696910	922070	957352	956451	1.05667e+06	1.40663e+06	940985	949801	1.30289e+06	1.04465e+06	-0.31	0.86692	0.161134
Com_39277_pos	(2S)-2-(2-hydroxypropan-2-yl)-2H,3H,7H-furo[3,2-g]chromen-7-one	C14 H14 O4	263.119	5.823	264.126	_	_	_	_	1.51549e+07	1.1574e+07	1.41428e+07	8.82071e+06	7.83727e+06	1.55641e+07	1.35264e+07	1.48316e+07	4.89765e+06	1.61873e+07	1.45527e+07	1.5275e+07	1.21823e+07	1.32118e+07	0.11	0.83646	0.160679
Com_23482_pos	1,2-dihydroxyheptadec-16-yn-4-yl acetate	C19 H34 O4	348.229	7.301	349.236	_	_	_	_	3.26421e+06	6.39326e+06	4.59148e+06	9.62673e+06	748687	4.89693e+06	4.35506e+06	3.6461e+06	2.79073e+06	3.19745e+06	6.49231e+06	6.48112e+06	4.92022e+06	4.49379e+06	-0.13	0.81286	0.158172
Com_11662_pos	Cytarabine	C9 H13 N3 O5	243.086	1.566	244.093	Nucleosides, nucleotides, and analogues	Pyrimidine nucleosides	Not available	Pyrimidine nucleosides	2.07705e+06	1.01526e+06	1.83164e+06	1.22928e+06	1.66459e+06	1.61984e+06	2.10161e+06	1.91421e+06	1.13697e+06	1.20065e+06	1.35873e+06	1.78978e+06	1.57294e+06	1.58366e+06	0	0.96384	0.154031
Com_9270_neg	N-Acetyl-L-phenylalanine	C11 H13 N O3	225.1	5.609	224.093	Organic acids and derivatives	Carboxylic acids and derivatives	Amino acids, peptides, and analogues	Phenylalanine and derivatives	4.52225e+06	6.42572e+06	4.88105e+06	4.97649e+06	6.55511e+06	6.36172e+06	4.12761e+06	6.08778e+06	5.30378e+06	7.58943e+06	5.62038e+06	4.92053e+06	5.62039e+06	5.60825e+06	0	0.93874	0.150939
Com_16549_neg	LPE 19:1	C24 H48 N O7 P	493.317	10.105	492.31	Lipids and lipid-like molecules	Glycerophospholipids	Glycerophosphoethanolamines	1-acyl-sn-glycero-3-phosphoethanolamines	742565	575906	648230	209390	1.00481e+06	876469	888659	128053	167846	1.23989e+06	1.09732e+06	1.0458e+06	676228	761263	0.17	0.83043	0.150824
Com_20223_pos	13,14-dihydro-15-keto-tetranor Prostaglandin E2	C16 H26 O5	320.161	6.132	321.168	_	_	_	_	7.64802e+06	7.41094e+06	5.40082e+06	6.08977e+06	7.501e+06	6.47597e+06	7.83224e+06	6.4077e+06	4.99379e+06	8.03374e+06	7.03675e+06	7.2499e+06	6.75442e+06	6.92569e+06	0.03	0.82225	0.150609
Com_17828_pos	N-{[(2R,4S,5R)-5-Ethyl-1-azabicyclo[2.2.2]oct-2-yl]methyl}-2-furamide	C15 H22 N2 O2	244.154	4.801	245.161	Organoheterocyclic compounds	Quinuclidines	Not available	Quinuclidines	2.48291e+07	1.05952e+07	2.03557e+07	7.78799e+06	1.31137e+07	2.23264e+07	1.26361e+07	1.54324e+07	1.44747e+07	1.18511e+07	1.76027e+07	1.50505e+07	1.65014e+07	1.45079e+07	-0.18	0.79275	0.150562
Com_10235_pos	2-(2-thienyl)-4H-chromen-4-one	C13 H8 O2 S	206.043	4.832	229.032	_	_	_	_	9.36858e+06	1.04483e+07	9.00735e+06	1.53832e+07	1.69415e+07	9.2923e+06	1.10831e+07	8.82523e+06	2.19293e+07	1.97418e+07	9.21672e+06	8.53202e+06	1.17402e+07	1.32214e+07	0.17	0.728	0.14548
Com_410_neg	PA 10:0_10:0	C23 H45 O8 P	480.285	10.646	479.278	_	_	_	_	3.67892e+07	8.65096e+07	3.46533e+07	7.88711e+07	4.06889e+08	3.68521e+07	2.25941e+07	1.37572e+08	4.17135e+07	6.66648e+07	138323378	1.53356e+08	1.13427e+08	9.33708e+07	-0.28	0.91202	0.143268
Com_46399_pos	Indole-3-acetic acid	C10 H9 N O2	175.063	5.679	176.071	Organoheterocyclic compounds	Indoles and derivatives	Indolyl carboxylic acids and derivatives	Indole-3-acetic acid derivatives	2.13035e+07	2.58334e+07	1.86819e+07	3.64391e+07	8.71281e+07	1.87627e+07	4.77359e+07	2.39215e+07	3.21999e+07	2.18516e+07	2.13199e+07	2.24656e+07	3.46915e+07	2.82491e+07	-0.29	0.7835	0.142272
Com_3050_neg	PA 18:0_21:0	C42 H83 O8 P	746.578	9.213	745.57	_	_	_	_	604573	459077	553393	406290	400541	548705	482595	590417	411696	472935	497582	536803	495430	498671	0	0.88484	0.14167
Com_24151_neg	UDP-D-glucuronate	C15 H22 N2 O18 P2	580.032	1.219	625.03	Nucleosides, nucleotides, and analogues	Pyrimidine nucleotides	Pyrimidine nucleotide sugars	Pyrimidine nucleotide sugars	567684	275546	638689	605243	401374	890491	325483	1.06909e+06	156461	225349	868933	870223	563171	585923	0.05	0.71249	0.140095
Com_6896_neg	Glycyl-L-leucine	C8 H16 N2 O3	188.116	1.916	187.108	Organic acids and derivatives	Carboxylic acids and derivatives	Amino acids, peptides, and analogues	Peptides	5.08858e+06	3.75454e+06	4.6793e+06	3.16157e+06	1.80706e+06	5.03553e+06	2.87821e+06	4.2485e+06	3.44892e+06	3.32609e+06	3.52964e+06	4.34434e+06	3.9211e+06	3.62928e+06	-0.11	0.86771	0.136957
Com_12737_pos	SM 9:1;2O/24:6	C38 H65 N2 O6 P	676.465	9.616	677.473	_	_	_	_	252367	244000	304404	197225	206241	245065	256683	242324	194474	242477	240711	238908	241550	235930	-0.03	0.8241	0.135759
Com_4058_neg	Monobutyl phthalate	C12 H14 O4	222.089	6.172	221.082	Benzenoids	Benzene and substituted derivatives	Benzoic acids and derivatives	Benzoic acid esters	7.20932e+06	4.70849e+06	1.05807e+06	8.74768e+06	4.60434e+06	6.23408e+06	4.08745e+06	5.55693e+06	4.00802e+06	4.68613e+06	5.4397e+06	5.84981e+06	5.427e+06	4.938e+06	-0.13	0.83368	0.133406
Com_33635_pos	ERH	C17 H28 N8 O6	462.199	7.548	463.206	_	_	_	_	275313	289848	265139	714949	247587	322463	374113	309168	326426	360506	339809	325656	352550	339280	-0.05	0.82645	0.133032
Com_20206_neg	LNAPE 8:0/N-20:1	C33 H64 N O8 P	633.438	9.206	632.431	_	_	_	_	554071	420728	604447	370777	367082	534213	442282	541097	377305	433429	456016	491962	475220	457015	-0.05	0.80546	0.13289
Com_19169_pos	(2R)-2-[(2R,5S)-5-[(2S)-2-hydroxybutyl]oxolan-2-yl]propanoic acid	C11 H20 O4	198.125	7.049	199.133	_	_	_	_	1.02072e+06	1.47091e+06	1.12162e+06	2.01687e+06	1.26093e+06	1.16513e+06	2.64214e+06	1.29519e+06	1.09477e+06	799767	1.5571e+06	1.1657e+06	1.34269e+06	1.42578e+06	0.08	0.94203	0.130329
Com_10237_pos	8-Aminooctanoic acid	C8 H17 N O2	159.126	5.377	160.133	Organic acids and derivatives	Carboxylic acids and derivatives	Amino acids, peptides, and analogues	Alpha amino acids and derivatives	1.17818e+07	6.66664e+06	1.05105e+07	1.12306e+07	7.20253e+06	1.05955e+07	4.36938e+06	9.48616e+06	8.40385e+06	1.09095e+07	1.27111e+07	1.19653e+07	9.66458e+06	9.64088e+06	0	0.86151	0.130037
Com_40895_pos	4-bromo-3-[({[(methylamino)carbonyl]oxy}imino)methyl]-1H-pyrazole	C6 H7 Br N4 O2	267.953	1.201	268.961	_	_	_	_	6.51911e+06	4.60641e+06	6.77027e+06	6.62712e+06	6.27744e+06	6.68781e+06	5.87072e+06	6.54927e+06	6.42248e+06	5.9868e+06	6.42973e+06	6.16612e+06	6.24803e+06	6.23752e+06	0	0.92676	0.1279
Com_22868_pos	RPH	C17 H28 N8 O4	782.393	4.946	392.204	_	_	_	_	597499	458197	652104	444537	446416	590905	563017	490735	521807	419788	471305	624228	531610	515147	-0.04	0.77222	0.127671
Com_18068_pos	3-(1H-benzo[d]imidazol-2-yl)-6-ethyl-7-hydroxy-4H-chromen-4-one	C18 H14 N2 O3	306.099	6.776	307.107	_	_	_	_	1.61946e+06	1.06945e+06	1.22085e+06	1.51598e+06	884433	1.6454e+06	586861	1.82604e+06	585842	635161	2.04309e+06	3.05867e+06	1.32593e+06	1.45595e+06	0.13	0.75096	0.125778
Com_29168_pos	D-(+)-Proline	C5 H9 N O2	115.064	1.384	116.071	Organic acids and derivatives	Carboxylic acids and derivatives	Amino acids, peptides, and analogues	Proline and derivatives	1795814339	2664286810	1689116292	2967310577	2629310607	1799096488	3569226615	2106342695	1961932979	2278986089	1853251142	2098713296	2257489186	2311408803	0.03	0.86918	0.123261
Com_29201_pos	Dl-3-Hydroxynorvaline	C5 H11 N O3	133.074	1.388	116.071	Organic acids and derivatives	Carboxylic acids and derivatives	Amino acids, peptides, and analogues	Alpha amino acids	1795814339	2664286810	1689116292	2967310577	2629310607	1799096488	3569226615	2106342695	1961932979	2278986089	1853251142	2098713296	2257489186	2311408803	0.03	0.86918	0.123261
Com_21632_neg	16-(Hexopyranosyloxy)-7-hydroxy-8,9-epoxypimaran-18-oic acid	C26 H42 O10	514.282	8.035	513.275	Lipids and lipid-like molecules	Fatty Acyls	Fatty acyl glycosides	Fatty acyl glycosides of mono- and disaccharides	801842	1.33041e+06	770177	1.17799e+06	747354	713044	422430	1.62671e+06	891634	858535	1.15753e+06	1.06858e+06	923468	1.00424e+06	0.12	0.85943	0.121062
Com_15079_pos	Acetyl-L-carnitine	C9 H17 N O4	203.116	2.002	204.123	Lipids and lipid-like molecules	Fatty Acyls	Fatty acid esters	Acyl carnitines	2442375751	1535210303	2340552176	1759168431	3567920379	2350751786	2399084837	2137248533	2763412802	2081573595	2184426214	2155613013	2332663138	2286893166	-0.02	0.92877	0.120834
Com_22650_pos	5-Hydroxytryptophol	C10 H11 N O2	177.079	5.11	195.113	Organoheterocyclic compounds	Indoles and derivatives	Hydroxyindoles	Hydroxyindoles	2.0265e+07	2.27284e+07	1.72353e+07	1.75463e+07	2.257e+07	1.92048e+07	1.67544e+07	2.02926e+07	2.3437e+07	2.30843e+07	2.06807e+07	1.82785e+07	1.9925e+07	2.04213e+07	0.03	0.75151	0.118777
Com_2986_neg	Ribitol	C5 H12 O5	152.068	1.349	151.06	Organic oxygen compounds	Organooxygen compounds	Carbohydrates and carbohydrate conjugates	Sugar alcohols	1.07469e+07	1.98035e+07	2.59259e+07	2.45912e+07	6.11904e+06	2.30239e+07	1.81614e+07	3.42222e+07	3.65901e+07	1.30221e+07	1.40949e+07	7.55775e+06	1.83684e+07	2.06081e+07	0.16	0.81204	0.118379
Com_18190_neg	LPS 20:1	C26 H50 N O9 P	551.322	10.766	550.315	Lipids and lipid-like molecules	Glycerophospholipids	Glycerophosphoserines	Phosphatidylserines	1.40156e+06	2.41998e+06	1.15874e+06	757325	2.42627e+06	1.4528e+06	1.69803e+06	1.97376e+06	306753	1.15883e+06	1.99709e+06	2.37275e+06	1.60278e+06	1.58454e+06	-0.01	0.77995	0.116826
Com_19072_pos	3-(1-benzylpiperidin-4-yl)-3H-[1,2,3]triazolo[4,5-b]pyridine	C17 H19 N5	586.334	4.6	294.174	_	_	_	_	498805	1.31001e+06	1.67415e+06	462075	675212	1.85107e+06	1.37469e+07	549027	771957	642753	278331	329248	1.07855e+06	2.7197e+06	1.33	0.87587	0.116081
Com_1816_neg	O-Phosphorylethanolamine	C2 H8 N O4 P	103.062	1.346	102.055	Organic acids and derivatives	Organic phosphoric acids and derivatives	Phosphate esters	Phosphoethanolamines	2.04472e+07	4.81037e+07	1.90811e+07	3.14681e+07	4.31742e+07	1.72151e+07	4.89941e+07	1.76327e+07	4.81528e+07	5.14977e+07	1.86619e+07	1.85403e+07	2.99149e+07	3.39133e+07	0.18	0.76717	0.114351
Com_21486_pos	WLH	C23 H30 N6 O4	872.43	4.947	437.222	_	_	_	_	1.42397e+06	2.04688e+06	929064	7.06997e+06	1.27359e+06	787476	4.05844e+06	1.18218e+06	3.11796e+06	1.91272e+06	1.16573e+06	467327	2.25516e+06	1984060	-0.18	0.94048	0.113797
Com_66_neg	LPE 18:1	C23 H46 N O7 P	479.301	9.663	478.294	Lipids and lipid-like molecules	Glycerophospholipids	Glycerophosphoethanolamines	1-acyl-sn-glycero-3-phosphoethanolamines	6.66762e+08	6.89955e+08	6.42315e+08	355477889	7.75839e+08	6.97862e+08	8.74956e+08	8.41624e+08	3.00379e+08	7.61237e+08	4.71959e+08	8.13406e+08	6.38035e+08	6.7726e+08	0.08	0.92086	0.111262
Com_12813_neg	SM 8:1;2O/24:0	C37 H75 N2 O6 P	720.55	10.655	719.543	_	_	_	_	441083	340329	432193	370374	317583	428274	379683	650027	348781	307253	331769	389766	388306	401213	0.04	0.95215	0.111118
Com_6565_neg	Resolvin E1	C20 H30 O5	350.21	6.123	349.202	Lipids and lipid-like molecules	Fatty Acyls	Eicosanoids	Hydroxyeicosapentaenoic acids	1.16127e+06	6.90632e+06	9.44166e+06	4.75386e+06	667429	1.00875e+07	2.47808e+06	5.51441e+06	2.58013e+06	7.19625e+06	4.42056e+06	4.49371e+06	5.503e+06	4.44719e+06	-0.3	0.81208	0.109737
Com_35981_pos	(12Z)-9,10,11-trihydroxyoctadec-12-enoic acid	C18 H34 O5	352.222	8.503	353.23	_	_	_	_	4.92058e+06	4.50592e+06	3.9191e+06	3.94754e+06	1.42938e+06	3.53024e+06	4.87213e+06	3.35145e+06	3.63062e+06	2.82836e+06	2.91293e+06	3.12534e+06	3.70879e+06	3.45347e+06	-0.1	0.91893	0.108266
Com_31343_neg	3-(1-cyano-1,2-dihydroisoquinolin-2-yl)-3-oxopropyl propionate	C16 H16 N2 O3	284.117	10.616	283.11	_	_	_	_	174717	138270	228324	105465	154979	274945	114534	255150	100173	88694.7	262237	357200	179450	196331	0.12	0.99121	0.107972
Com_33055_neg	lipoamide	C8 H15 N O S2	205.059	0.55	204.051	Organoheterocyclic compounds	Dithiolanes	Lipoamides	Lipoamides	55227.7	57801.6	308248	51386.9	44681.1	58992.7	51019.8	54469.9	44545.3	71130.1	145735	69041.1	96056.4	72656.9	-0.4	0.84617	0.105009
Com_1141_neg	D-Ribose	C5 H10 O5	150.052	1.361	149.045	Organic oxygen compounds	Organooxygen compounds	Carbohydrates and carbohydrate conjugates	Pentoses	7.86566e+07	8.93403e+07	4.6574e+07	120363431	6.84496e+07	7.33553e+07	8.44515e+07	1.05363e+08	4.58974e+07	3.94967e+07	1.11178e+08	1.0897e+08	7.94565e+07	8.25594e+07	0.05	0.99313	0.100255
Com_140_neg	Stearic acid	C18 H36 O2	284.271	11.567	283.264	Lipids and lipid-like molecules	Fatty Acyls	Fatty acids and conjugates	Long-chain fatty acids	2.96193e+08	3.83926e+08	2.86876e+08	2.36624e+08	4.56545e+08	2.74809e+08	3.84924e+08	4.46671e+08	120561814	3.01123e+08	3.94167e+08	4.01724e+08	3.22495e+08	341528478	0.08	0.98814	0.098781
Com_164_neg	Fumaric acid	C4 H4 O4	116.01	2.537	115.003	Organic acids and derivatives	Carboxylic acids and derivatives	Dicarboxylic acids and derivatives	Dicarboxylic acids and derivatives	6.88689e+08	4.62052e+08	6.39005e+08	2.37971e+08	3.25054e+08	6.82682e+08	3.44577e+08	5.97542e+08	3.77227e+08	3.11816e+08	5.63733e+08	594963602	5.05909e+08	4.64976e+08	-0.12	0.83531	0.0965759
Com_45417_pos	SM 9:1;2O/24:5	C38 H67 N2 O6 P	678.484	8.99	679.491	_	_	_	_	4.99065e+06	5.54024e+06	5.05292e+06	4.45062e+06	2.68318e+06	4.49932e+06	4.41469e+06	5.25262e+06	3.90878e+06	3.87046e+06	5.69661e+06	3.45479e+06	4.53616e+06	4.43299e+06	-0.03	0.91775	0.0957931
Com_27057_neg	5-Phenylvaleric Acid	C11 H14 O2	178.099	6.599	177.092	Lipids and lipid-like molecules	Fatty Acyls	Fatty acids and conjugates	Medium-chain fatty acids	450236	339252	445175	1.08386e+06	278466	313517	818545	516001	361700	237997	350532	349818	485085	439099	-0.14	0.82166	0.094793
Com_9267_pos	lithocholic acid 3-sulfate	C24 H40 O6 S	456.254	7.533	457.261	_	_	_	_	149182	347726	149920	188423	134158	174732	202718	167527	176879	195345	197120	183665	190690	187209	-0.02	0.81016	0.0927546
Com_25025_pos	PC 18:0_18:1	C44 H86 N O8 P	787.608	6.372	788.616	_	_	_	_	1.01783e+07	4.11018e+06	9.05884e+06	4.0757e+06	3.6336e+06	1.43464e+07	8.88227e+06	6.54877e+06	5.71283e+06	6.022e+06	6.4269e+06	7.4437e+06	7.56716e+06	6.83941e+06	-0.14	0.90939	0.0919059
Com_17382_neg	Lysope 16:0	C21 H44 N O7 P	453.283	9.631	452.276	Lipids and lipid-like molecules	Glycerophospholipids	Glycerophosphoethanolamines	1-(1Z-alkenyl)-glycero-3-phosphoethanolamines	1.11263e+06	1.50778e+06	1.36857e+06	292675	794185	1.72719e+06	698288	1.71367e+06	159805	1.18183e+06	1.50595e+06	1.64145e+06	1.13384e+06	1.15017e+06	0.02	0.8592	0.091775
Com_27764_pos	2-morpholinophenyl 2-[(4-chlorophenyl)sulfanyl]nicotinate	C22 H19 Cl N2 O3 S	426.081	7.149	427.089	_	_	_	_	4.37601e+07	7.12012e+07	4.75635e+07	7.7022e+07	6.65353e+07	5.85627e+07	5.88628e+07	5.8923e+07	6.27369e+07	5.89672e+07	5.52843e+07	5.94164e+07	6.07741e+07	5.90318e+07	-0.04	0.92578	0.0900606
Com_17376_pos	Biocytin	C16 H28 N4 O4 S	372.183	5.018	373.19	Organic acids and derivatives	Carboxylic acids and derivatives	Amino acids, peptides, and analogues	L-alpha-amino acids	2.74666e+07	1.71186e+07	2.59834e+07	1.43861e+07	8.79779e+06	2.60358e+07	1.81041e+07	1.85801e+07	2.21228e+07	1.24675e+07	1.97632e+07	1.86278e+07	1.99647e+07	1.82776e+07	-0.12	0.89369	0.0898008
Com_30_neg	DL-Malic acid	C4 H6 O5	134.021	1.64	133.013	Organic acids and derivatives	Hydroxy acids and derivatives	Beta hydroxy acids and derivatives	Beta hydroxy acids and derivatives	1304723186	1263818964	1259284726	670527170	1429077974	1381477551	1002727998	9.57325e+08	2087380773	1467015573	9.39231e+08	1000757583	1218151595	1242406276	0.02	0.99619	0.0869858
Com_39172_pos	LPE 12:0	C17 H36 N O7 P	397.222	7.548	398.229	Lipids and lipid-like molecules	Glycerophospholipids	Glycerophosphoethanolamines	1-acyl-sn-glycero-3-phosphoethanolamines	207393	503025	285369	489761	2.85926e+06	270543	281818	489323	226638	3.20328e+06	429355	481579	769225	851999	0.14	0.85636	0.0869304
Com_18390_pos	Cyclohexaneacetic acid	C8 H14 O2	142.099	5.639	143.107	Organic acids and derivatives	Carboxylic acids and derivatives	Carboxylic acids	Carboxylic acids	7.6825e+06	1.26973e+07	8.83004e+06	1.34143e+07	1.28328e+07	9.71866e+06	9.76122e+06	1.19508e+07	9.73169e+06	9.06986e+06	1.17878e+07	1.2125e+07	1.08626e+07	1.07377e+07	-0.01	0.9748	0.0864631
Com_46641_pos	5-(isopropylthio)-4-phenyl-4H-1,2,4-triazol-3-ol	C11 H13 N3 O S	273.031	5.967	274.038	_	_	_	_	571692	580769	570125	1.0128e+06	1.08118e+06	559198	1.35913e+06	609135	649440	585145	581378	653443	729294	739612	0.02	0.97854	0.0860677
Com_19176_neg	Phenylpropiolic acid	C9 H6 O2	146.036	5.571	145.029	Benzenoids	Benzene and substituted derivatives	Not available	Benzene and substituted derivatives	523925	1.19434e+06	434763	494055	588859	444771	288512	852433	344866	924178	638173	656313	613452	617413	0	0.96363	0.0834628
Com_37599_pos	Cer 10:0;2O/10:0	C20 H41 N O3	343.308	8.615	344.316	_	_	_	_	1.21808e+06	3.83917e+06	1.29852e+06	7.5714e+06	2.27499e+06	1.07484e+06	2.64958e+06	1.61589e+06	3.36484e+06	2.37002e+06	1.74451e+06	1.68317e+06	2.8795e+06	2.238e+06	-0.36	0.956	0.0832
Com_39565_pos	Nobiletin	C21 H22 O8	402.131	6.423	403.138	Phenylpropanoids and polyketides	Flavonoids	O-methylated flavonoids	8-O-methylated flavonoids	758407	1.71786e+06	750346	520118	447137	717104	783283	553507	600165	4.16516e+06	554794	585943	818496	1.20714e+06	0.56	0.7399	0.0821013
Com_18569_pos	Homotaurine	C3 H9 N O3 S	139.03	1.935	140.037	Organic acids and derivatives	Organic sulfonic acids and derivatives	Organosulfonic acids and derivatives	Organosulfonic acids	916967	1.76788e+06	1.08068e+06	2.65212e+06	2.33389e+06	909692	1.88757e+06	1.09989e+06	2.81614e+06	2.262e+06	1.08007e+06	986994	1.61021e+06	1.68878e+06	0.06	0.82789	0.0816142
Com_3075_neg	Pentadecanoic acid	C15 H30 O2	242.224	10.087	241.217	Lipids and lipid-like molecules	Fatty Acyls	Fatty acids and conjugates	Long-chain fatty acids	1.04409e+07	8.67191e+06	9.96572e+06	6.80541e+06	7.98347e+06	1.15152e+07	1.2422e+07	7.91708e+06	1.15577e+07	1.14669e+07	6.03797e+06	7.28403e+06	9.23043e+06	9.44761e+06	0.03	0.98629	0.0808183
Com_27681_pos	CAR 7:0	C14 H28 N O4	273.194	5.578	274.201	_	_	_	_	2.14833e+07	6.7142e+06	2.05254e+07	4.67523e+06	2.68e+07	2.05232e+07	1.08505e+07	1.49373e+07	1.29741e+07	1.08451e+07	1.51712e+07	1.49837e+07	1.67869e+07	1.32936e+07	-0.33	0.83724	0.0798878
Com_27250_pos	alpha-Pinene-2-oxide	C10 H16 O	152.12	6.584	153.127	Lipids and lipid-like molecules	Prenol lipids	Monoterpenoids	Bicyclic monoterpenoids	1.27847e+08	1.40831e+08	1.12531e+08	1.17778e+08	1.75733e+08	1.17153e+08	9.20659e+07	1.95639e+08	9.04884e+07	9.14622e+07	1.62779e+08	1.90998e+08	1.31979e+08	1.37239e+08	0.05	0.95584	0.078903
Com_13075_neg	LPI 15:1	C24 H45 O12 P	556.265	8.43	555.258	Lipids and lipid-like molecules	Glycerophospholipids	Glycerophosphoinositols	Phosphatidylinositols	1.16832e+06	2.59217e+06	915461	1.76727e+06	2.43937e+06	939963	1.7475e+06	672982	1.3322e+06	1.06871e+06	3.05102e+06	2.40208e+06	1.63709e+06	1.71241e+06	0.06	0.96119	0.0780302
Com_29667_pos	2-Amino-1,3,4-octadecanetriol	C18 H39 N O3	317.293	6.603	318.3	Organic nitrogen compounds	Organonitrogen compounds	Amines	1,3-aminoalcohols	1.36409e+08	1.75306e+08	1.23245e+08	1.36309e+08	9.86495e+07	1.30823e+08	1.11746e+08	1.55847e+08	9.95018e+07	1.40667e+08	1.33273e+08	1.524e+08	1.33457e+08	1.32239e+08	-0.01	0.94314	0.0774876
Com_21250_neg	Lysopc 16:1	C24 H48 N O7 P	493.316	9.7	492.309	Lipids and lipid-like molecules	Glycerophospholipids	Glycerophosphocholines	Phosphocholines	748169	727131	840194	278543	727638	859803	738392	861430	179284	992208	785284	690943	696913	707923	0.02	0.89126	0.076111
Com_16035_pos	2-morpholino-1-phenyl-1-ethanol	C12 H17 N O2	189.119	6.049	190.126	_	_	_	_	2.87306e+06	1.96487e+06	3.10879e+06	1.74078e+06	2.74995e+06	2.75293e+06	3.97036e+06	2.72303e+06	1.63487e+06	1.5994e+06	2.30341e+06	2.63395e+06	2.53173e+06	2.4775e+06	-0.03	0.77501	0.0749208
Com_34678_pos	N6-Methyladenine	C6 H7 N5	149.07	5.251	150.077	Organoheterocyclic compounds	Imidazopyrimidines	Purines and purine derivatives	6-alkylaminopurines	5.8748e+06	7.34037e+06	5.33513e+06	5.99849e+06	2.78832e+06	6.19564e+06	5.25441e+06	5.7505e+06	5.64094e+06	5.35583e+06	5.13652e+06	5.13052e+06	5.58879e+06	5.37812e+06	-0.05	0.99159	0.0733575
Com_17227_neg	L-Saccharopine	C11 H20 N2 O6	276.132	4.957	275.125	Organic acids and derivatives	Carboxylic acids and derivatives	Amino acids, peptides, and analogues	Glutamic acid and derivatives	876534	815363	731706	326019	581547	677380	516283	1.05818e+06	460121	509090	794880	690167	668092	671453	0	0.97071	0.0720352
Com_12445_neg	Valproic acid	C8 H16 O2	144.114	6.414	143.107	Lipids and lipid-like molecules	Fatty Acyls	Fatty acids and conjugates	Methyl-branched fatty acids	2.41598e+06	3.37589e+06	2.41636e+06	3.56121e+06	2.46954e+06	2.20466e+06	3.69696e+06	2.24508e+06	3.94761e+06	1.98079e+06	2.2493e+06	2.41139e+06	2.74061e+06	2.75519e+06	0	0.92596	0.0716837
Com_8206_neg	Chrysin	C15 H10 O4	254.058	6.557	253.051	Phenylpropanoids and polyketides	Flavonoids	Flavones	Flavones	358948	403814	350349	387482	457694	342899	326965	428610	372159	354064	396278	393723	383531	378633	-0.01	0.84831	0.0712979
Com_1946_neg	LPI 14:0	C23 H45 O12 P	544.265	8.406	543.258	Lipids and lipid-like molecules	Glycerophospholipids	Glycerophosphoinositols	Phosphatidylinositols	2.74116e+07	3.77455e+07	2.6472e+07	2.44229e+07	3.7883e+07	2.68186e+07	2.56742e+07	3.63297e+07	2.75829e+07	1.71573e+07	3.31104e+07	3.68436e+07	3.01256e+07	2.94497e+07	-0.03	0.78974	0.0693774
Com_9708_neg	THC	C21 H30 O2	314.22	6.588	313.213	Organoheterocyclic compounds	Benzopyrans	1-benzopyrans	2,2-dimethyl-1-benzopyrans	2.05766e+06	974158	2.09795e+06	330022	392426	2.01772e+06	1.65118e+06	1.11197e+06	1.185e+06	350789	1.4007e+06	1.10682e+06	1.31166e+06	1.13441e+06	-0.2	0.97691	0.0678951
Com_22670_pos	L-Glutamate	C5 H9 N O4	147.053	5.419	148.061	Organic acids and derivatives	Carboxylic acids and derivatives	Amino acids, peptides, and analogues	Glutamic acid and derivatives	3.82616e+07	1.02253e+08	3.47956e+07	7.753e+07	1.50825e+08	3.52934e+07	1.05396e+08	5.74695e+07	5.67385e+07	5.70977e+07	5.63148e+07	5.55652e+07	7.31598e+07	6.47636e+07	-0.17	0.95838	0.0624393
Com_12501_neg	FAHFA 16:0/3:0	C19 H36 O4	328.261	10.666	327.254	_	_	_	_	3.35696e+06	1.3886e+06	3.4342e+06	1.73979e+06	1.44774e+06	3.33067e+06	3.50043e+06	1.90493e+06	2.63927e+06	2.32588e+06	1.62799e+06	2.29157e+06	2.44966e+06	2.38168e+06	-0.04	0.9212	0.0615073
Com_15146_neg	Genistein	C15 H10 O5	270.053	6.622	269.046	Phenylpropanoids and polyketides	Isoflavonoids	Isoflav-2-enes	Isoflavones	305748	378342	310080	358036	425737	296230	290061	376849	341464	311217	348322	371003	345696	339819	-0.02	0.86357	0.0599121
Com_17686_neg	LPE 20:3	C25 H46 N O7 P	503.301	9.216	502.294	Lipids and lipid-like molecules	Glycerophospholipids	Glycerophosphoethanolamines	1-acyl-sn-glycero-3-phosphoethanolamines	521903	277082	754353	136652	414159	646372	427086	572268	141524	532107	358363	460011	458420	415226	-0.14	0.89326	0.0593655
Com_2398_neg	N-Lauroylsarcosine	C15 H29 N O3	271.215	7.865	270.207	Organic acids and derivatives	Carboxylic acids and derivatives	Amino acids, peptides, and analogues	N-acyl-alpha amino acids	3.5582e+06	1.5289e+07	3.45315e+06	1.73966e+06	357625	3.69297e+06	4.20853e+06	1.61202e+06	2.18053e+06	3.96535e+07	1.59181e+06	1.70039e+06	4.68176e+06	8491123	0.85	0.76816	0.0584863
Com_8409_neg	Aldosterone	C21 H28 O5	360.19	6.007	359.183	Lipids and lipid-like molecules	Steroids and steroid derivatives	Hydroxysteroids	21-hydroxysteroids	4.29674e+06	5.00684e+06	4.63471e+06	3.23821e+06	4.56854e+06	3.90231e+06	7.86896e+06	2.5808e+06	3.96649e+06	3.41531e+06	4.6874e+06	4.56656e+06	4.27456e+06	4.51425e+06	0.07	0.98208	0.057962
Com_15769_pos	L-Hydroxyproline	C5 H9 N O3	131.058	0.096	132.065	Organic acids and derivatives	Carboxylic acids and derivatives	Amino acids, peptides, and analogues	Proline and derivatives	1.53518e+07	1.70632e+07	1.51439e+07	2.73408e+06	1.82206e+07	1.58458e+07	1.18401e+07	1.21835e+07	1.19339e+07	1.17364e+07	1.13164e+07	1.18782e+07	1.40599e+07	1.18148e+07	-0.25	0.93829	0.0568697
Com_21765_neg	LPI 17:1	C26 H49 O12 P	584.297	9.326	583.29	Lipids and lipid-like molecules	Glycerophospholipids	Glycerophosphoinositols	Phosphatidylinositols	610003	321916	459127	165365	324096	463279	341408	616338	135992	168079	520219	554652	390631	389448	0	0.81037	0.0558893
Com_7991_neg	Octopamine	C8 H11 N O2	153.079	5.187	198.077	_	_	_	_	1.15127e+07	1.03843e+07	1.16131e+07	1.68899e+06	8.90964e+06	1.11876e+07	7.44089e+06	6.46963e+06	7.89268e+06	9.10713e+06	7.76247e+06	7.98517e+06	9.21605e+06	7.77633e+06	-0.24	0.96441	0.0556222
Com_38573_pos	PC 20:3_20:3	C48 H84 N O8 P	833.578	9.607	834.585	_	_	_	_	3.95408e+06	3.04653e+06	3.76962e+06	4.001e+06	3.06242e+06	3675208	3.83253e+06	3.63266e+06	3.11927e+06	3.56664e+06	3.61099e+06	3.49808e+06	3.58481e+06	3.54336e+06	-0.01	0.90078	0.0551949
Com_2487_neg	LPG O-17:1	C23 H47 O8 P	482.307	8.768	481.299	_	_	_	_	3.54703e+06	4.61747e+06	3.63688e+06	6.96414e+06	816780	3.85762e+06	3.05743e+06	3.87506e+06	1.04634e+06	1.18618e+07	3.67023e+06	3.92263e+06	3.90665e+06	4.57225e+06	0.22	0.85674	0.0540591
Com_6931_neg	SM 8:1;2O/16:0	C29 H59 N2 O6 P	608.417	10.031	607.41	_	_	_	_	3.55101e+06	1.40196e+07	3.14532e+06	6.4396e+06	7.90605e+06	3.55357e+06	5.99818e+06	6.29304e+06	4.63447e+06	4.94012e+06	6.17775e+06	5.80076e+06	6.43587e+06	5.64072e+06	-0.19	0.95295	0.0429429
Com_38133_pos	Androsterone	C19 H30 O2	272.21	5.748	273.217	Lipids and lipid-like molecules	Steroids and steroid derivatives	Androstane steroids	Androgens and derivatives	5.28812e+06	6.81206e+06	4.66398e+06	5.51412e+06	9.22475e+06	5.11523e+06	7.72075e+06	5.19183e+06	8.78683e+06	5.24017e+06	5.03721e+06	4.54907e+06	6.10304e+06	6.08764e+06	0	0.97123	0.0401726
Com_23764_pos	LPC 22:6-SN1	C30 H50 N O7 P	567.333	8.983	568.34	_	_	_	_	4.30174e+06	2.67703e+06	5.02282e+06	895544	2.20557e+06	5.45164e+06	2.44215e+06	4.52271e+06	1.06648e+06	5.2592e+06	3.92036e+06	2.98158e+06	3.42572e+06	3.36541e+06	-0.02	0.94642	0.0390426
Com_40020_pos	SM 8:1;2O/32:3	C45 H85 N2 O6 P	780.618	9.632	781.625	_	_	_	_	1.6185e+07	3.09118e+06	7.76051e+06	4.05964e+06	3.27387e+06	3.72907e+06	6.01541e+06	3.96506e+06	6.63307e+06	1.1778e+07	3.75445e+06	3.7913e+06	6.34987e+06	5.98954e+06	-0.08	0.87158	0.0379651
Com_28759_pos	1,4-dihydroxy-1,4-dimethyl-7-(propan-2-ylidene)-decahydroazulen-6-one	C15 H24 O3	274.154	7.005	275.161	_	_	_	_	6.18846e+06	9.34634e+06	6.19645e+06	9.32718e+06	9.42045e+06	6.3147e+06	8.6092e+06	8.06268e+06	5.37978e+06	7.1147e+06	8.05869e+06	8.37304e+06	7.79893e+06	7.59968e+06	-0.03	0.88452	0.0376044
Com_15820_neg	PE 18:0_20:4;O	C43 H78 N O9 P	783.541	10.336	782.533	_	_	_	_	187361	140908	177945	150259	135764	183145	162088	192009	129788	137492	164453	175215	162564	160174	-0.02	0.85767	0.0363608
Com_27477_pos	Leu-Pro	C11 H20 N2 O3	228.148	5.556	211.144	Organic acids and derivatives	Carboxylic acids and derivatives	Amino acids, peptides, and analogues	Dipeptides	1.03054e+07	1.5222e+07	9.56733e+06	1.58794e+07	1.916e+07	1.01608e+07	1.32708e+07	1.0325e+07	1.18313e+07	1.4684e+07	1.30369e+07	1.4392e+07	1.33825e+07	1.29233e+07	-0.05	0.96217	0.0344306
Com_2734_neg	PA 10:0_12:0	C25 H49 O8 P	508.317	7.795	507.309	_	_	_	_	7.26288e+06	619867	6.95422e+06	4.31446e+07	6.40342e+06	6.52182e+06	1.53703e+07	800167	2.99925e+06	2.55806e+06	1.64813e+07	1.69279e+07	1.18178e+07	9.1895e+06	-0.36	0.8705	0.0343289
Com_7205_neg	Soyasaponin I	C48 H78 O18	942.521	6.92	941.514	Lipids and lipid-like molecules	Prenol lipids	Terpene glycosides	Triterpene saponins	1.52289e+06	2.0932e+06	1.36934e+06	1.12992e+06	139167	1.406e+06	337046	2.12031e+06	136719	2.90696e+06	1.88187e+06	1.89594e+06	1.27675e+06	1.54648e+06	0.27	0.99019	0.0259778
Com_15643_neg	Cer 19:0;2O/15:0;O(FA 16:0)	C50 H99 N O5	793.749	10.557	792.742	_	_	_	_	307924	264427	302257	241217	204035	290246	244561	425940	227436	209559	241440	268707	268351	269607	0	0.90686	0.0255692
Com_18288_pos	Sphingosine (d18:1)	C18 H37 N O2	337.242	9.536	338.249	_	_	_	_	8.47578e+06	4.58373e+06	8.61295e+06	8.75323e+06	4.27527e+06	9.60366e+06	1.178e+07	6.96873e+06	4.63203e+06	5.89175e+06	6.63025e+06	7.11954e+06	7.38411e+06	7.17038e+06	-0.04	0.91407	0.0249359
Com_35088_pos	4-methylphenyl 1-ethyl-3-methyl-1H-pyrazole-5-carbothioate	C14 H16 N2 O S	260.102	6.177	261.11	_	_	_	_	1.72101e+06	1.77032e+06	1.45054e+06	2.35241e+06	2.24568e+06	1.58293e+06	2.17355e+06	1.48883e+06	1.24609e+06	3.2399e+06	1.27486e+06	2.2781e+06	1.85381e+06	1.95022e+06	0.07	0.98037	0.0235564
Com_4897_neg	PC 10:0_16:0	C34 H68 N O8 P	695.475	10.927	694.468	_	_	_	_	606987	244200	3.65851e+06	2.02205e+07	2.60217e+06	3.31697e+06	3.93609e+06	859922	2.56145e+06	228329	3.87399e+06	4.9425e+06	5.10822e+06	2.73371e+06	-0.9	0.8519	0.0207198
Com_21198_neg	4-Hydroxy-2-Oxoglutaric Acid	C5 H6 O6	162.016	1.972	161.009	Organic acids and derivatives	Keto acids and derivatives	Gamma-keto acids and derivatives	Gamma-keto acids and derivatives	113429	95117.8	125205	145535	107558	145040	103859	143941	117023	109729	94458.3	163276	121981	122048	0	0.95819	0.0196879
Com_28512_pos	LPC 18:3-SN1	C26 H48 N O7 P	517.317	8.576	518.324	_	_	_	_	2.96756e+07	3.30293e+07	2.97564e+07	1.32313e+07	2.65596e+07	3.14459e+07	1.9342e+07	3.01774e+07	1.85466e+07	3.67563e+07	3.00194e+07	2.93262e+07	2.7283e+07	2.73613e+07	0	0.93974	0.0192442
Com_9510_pos	Oleanolic acid	C30 H48 O3	438.35	9.203	439.358	Lipids and lipid-like molecules	Prenol lipids	Triterpenoids	Triterpenoids	361463	869295	442501	295291	504333	1.10311e+06	732342	489118	363176	439168	722616	531360	595999	546297	-0.12	0.97791	0.0160561
Com_11477_neg	PE O-16:1_22:6	C43 H74 N O7 P	747.521	10.621	746.514	_	_	_	_	761786	654176	747765	596757	504771	718050	605030	722570	562663	518438	888525	664765	663884	660332	0	0.91407	0.0135405
Com_26148_neg	1-(4-Methoxyphenyl)-2-propanone	C10 H12 O2	164.083	5.7	209.081	_	_	_	_	520475	458474	362653	467251	330337	377557	526772	374041	500514	391525	337209	408641	419458	423117	0.01	0.93104	0.0133416
Com_44815_pos	5-(hydroxymethyl)-4-methoxy-2,5-dihydrofuran-2-one	C6 H8 O4	161.069	2.014	162.076	_	_	_	_	1.27605e+08	1.69323e+08	1.13001e+08	1.9455e+08	2.27211e+08	1.12572e+08	1.73997e+08	1.23533e+08	1.96014e+08	1.97058e+08	124513902	1.29592e+08	1.57377e+08	1.57451e+08	0	0.91721	0.0133275
Com_12993_neg	LNAPE 18:1/N-21:0	C44 H86 N O8 P	787.618	10.888	786.611	_	_	_	_	859357	373860	744143	435193	273395	806248	394084	378956	355183	1.19367e+06	377289	1.13113e+06	582033	638384	0.13	0.93081	0.0132207
Com_10442_pos	12,13-EODE	C18 H32 O3	296.235	7.583	279.232	_	_	_	_	2.88183e+06	2.77174e+06	2.9853e+06	2.62242e+06	2.18495e+06	3.00959e+06	2.49324e+06	2.90434e+06	3.08501e+06	3.5929e+06	2.36278e+06	2.43133e+06	2.74264e+06	2.8116e+06	0.03	0.82281	0.0117673
Com_23583_neg	FAHFA 18:2/8:0	C26 H46 O4	422.34	11.237	421.333	_	_	_	_	170214	149043	159074	157869	122342	161281	158274	159573	158462	141872	140156	157623	153304	152660	0	0.99478	0.00916041
Com_11988_pos	Prostaglandin E1	C20 H34 O5	354.241	7.23	355.248	Lipids and lipid-like molecules	Fatty Acyls	Eicosanoids	Prostaglandins and related compounds	1.82566e+06	3.42621e+06	1.4513e+06	365211	2.92709e+06	293218	869075	1.74807e+06	2.79524e+06	361415	1.52341e+06	1.02589e+06	1.71478e+06	1.38718e+06	-0.3	0.95706	0.00874846
Com_756_neg	Allantoin	C4 H6 N4 O3	158.043	1.361	157.036	Organoheterocyclic compounds	Azoles	Imidazoles	Imidazoles	3.01256e+07	2.31713e+07	5.11343e+07	3.76647e+07	9.12225e+06	5.13417e+07	1.76908e+07	3.14014e+07	3.65137e+07	3.89131e+07	3.05292e+07	3.12917e+07	3.376e+07	3.10566e+07	-0.12	0.91908	0.00804092
Com_24539_pos	Robenidine	C15 H13 Cl2 N5	333.054	6.101	334.062	Benzenoids	Benzene and substituted derivatives	Halobenzenes	Chlorobenzenes	1.40341e+06	3.82692e+06	1.52304e+06	1.75378e+06	532906	1.32921e+06	1.42529e+06	1.54464e+06	646309	3.75122e+06	1.63349e+06	1.50069e+06	1.72821e+06	1.75027e+06	0.01	0.9049	0.00745215
Com_19983_pos	VPH	C16 H25 N5 O4	351.191	4.907	352.198	_	_	_	_	2.94926e+06	783164	2.61308e+06	796152	1.02305e+06	2.77007e+06	9.10852e+06	1.21719e+06	663194	545895	1.34344e+06	1.69885e+06	1.82246e+06	2.42952e+06	0.41	0.89474	0.00513223
Com_41722_pos	Deoxycorticosterone 21-glucoside	C27 H40 O8	492.274	5.216	493.282	Lipids and lipid-like molecules	Steroids and steroid derivatives	Steroidal glycosides	Steroidal glycosides	919345	1.45505e+06	766152	917255	464554	988404	783720	589029	4.55105e+06	881474	560429	580097	918460	1.3243e+06	0.52	0.88138	0.00368849
Com_16202_pos	6-(7-methyloctyl)-1H,3H,4H,6H-furo[3,4-c]furan-1-one	C15 H24 O3	252.17	7.792	253.177	_	_	_	_	6.88523e+06	4.15414e+06	5.20855e+06	7.939e+06	1.86967e+07	5.28798e+06	3.87285e+06	1.01726e+07	4.14311e+06	5.33197e+06	9.96999e+06	1.02756e+07	8.0286e+06	7.29435e+06	-0.13	0.87916	0.00232723
Com_38745_pos	5,7-dihydroxy-3-(4-methoxyphenyl)-4H-chromen-4-one	C16 H12 O5	246.113	5.786	285.075	_	_	_	_	872924	517550	502472	390026	322478	638870	763246	487787	487311	532298	418795	478030	540720	527911	-0.03	0.95471	0.00152769
Com_7009_neg	3'-O-Methylcytidine	C10 H15 N3 O5	257.101	2.145	256.094	Nucleosides, nucleotides, and analogues	Pyrimidine nucleosides	Not available	Pyrimidine nucleosides	2.73095e+06	5.82896e+06	2.4731e+06	1.88526e+06	2.47354e+06	2.74732e+06	3.24859e+06	3.01353e+06	2.74084e+06	2.48504e+06	2.64517e+06	2.98422e+06	3.02319e+06	2.8529e+06	-0.08	0.96556	0.00105663
Com_17043_pos	13,14-dihydro Prostaglandin E1	C20 H36 O5	338.243	9.525	339.25	Lipids and lipid-like molecules	Fatty Acyls	Eicosanoids	Prostaglandins and related compounds	8.10731e+06	4.58373e+06	8.70314e+06	8.77941e+06	4.26918e+06	1.0352e+07	1.19292e+07	7.26294e+06	4.59407e+06	6.05582e+06	6.48596e+06	7.36178e+06	7.4658e+06	7281626	-0.03	0.94371	0.000636352

## Sheet: Table S2
Table S2. List of different metabolites (DMs) between the group Ctrl and BPA
ID	Name	Formula	Molecular Weight	RT [min]	m/z	Class_I	Class_II	Class_III	Class_IV	B7_1	B7_2	B7_3	B7_4	B7_5	B7_6	C7_1	C7_2	C7_3	C7_4	C7_5	C7_6	B7.aver	C7.aver	log2(C7/B7)	P-value	VIP
Com_57_neg	Cetirizine N-oxide	C21 H25 Cl N2 O4	404.147	5.768	403.14	Benzenoids	Benzene and substituted derivatives	Diphenylmethanes	Diphenylmethanes	2753226282	1838529340	2671149729	1118640909	1044940480	2718513350	226419	581833	225530	749665	246220	256646	2024166682	381052	-12.37	3.71e-11	2.1736
Com_2082_neg	Bisphenol A	C15 H16 O2	228.115	5.769	227.107	Benzenoids	Benzene and substituted derivatives	Diphenylmethanes	Bisphenols	5.51065e+07	4.08632e+07	5.376e+07	2.38408e+07	2.26868e+07	5.49398e+07	243353	297081	242397	241963	264634	275840	4.18662e+07	260878	-7.32	6.08e-11	2.16516
Com_36240_pos	Tiglic acid	C5 H8 O2	100.053	10.572	101.06	Lipids and lipid-like molecules	Fatty Acyls	Fatty acids and conjugates	Methyl-branched fatty acids	701403	656822	604256	735823	574535	484904	209989	183031	180937	188524	201150	204046	626290	194613	-1.68	8.44e-09	2.13639
Com_39091_pos	(1E,4E)-1,5-bis(4-methoxyphenyl)penta-1,4-dien-3-one	C19 H18 O3	294.125	5.765	295.133	_	_	_	_	1.4608e+07	1.01279e+07	1.26083e+07	7.10474e+06	6.81791e+06	1.39354e+07	1.48853e+06	977117	976164	847248	759486	957571	1.08671e+07	1.00102e+06	-3.44	5.67e-08	2.12582
Com_18006_pos	DL-Norvaline	C5 H11 N O2	117.079	10.733	118.086	Organic acids and derivatives	Carboxylic acids and derivatives	Amino acids, peptides, and analogues	Alpha amino acids	1.57299e+07	1.52736e+07	1.48808e+07	1.63679e+07	1.45785e+07	1.69667e+07	9.97703e+06	9.90445e+06	1.16755e+07	1.17773e+07	9.71097e+06	1.0081e+07	1.56329e+07	1.0521e+07	-0.57	3.08e-06	2.10878
Com_39106_pos	1-(1,8-dihydroxy-3,6-dimethyl-2-naphthyl)ethan-1-one	C14 H14 O3	230.094	5.765	231.102	_	_	_	_	8.19109e+06	6.58266e+06	7.55163e+06	4.18616e+06	4.37172e+06	7.51351e+06	1.47904e+06	970887	969940	841846	754643	951465	6.39946e+06	994637	-2.68	2.57e-07	2.10696
Com_22490_pos	Oxoadipic Acid	C6 H8 O5	160.037	10.684	161.044	Organic acids and derivatives	Keto acids and derivatives	Medium-chain keto acids and derivatives	Medium-chain keto acids and derivatives	708693	644913	594149	921337	838620	657996	307456	339398	284576	354521	302418	273002	727618	310228	-1.22	9.58e-07	2.08985
Com_5489_neg	Methyldopa	C10 H13 N O4	211.084	5.235	210.077	Phenylpropanoids and polyketides	Phenylpropanoic acids	Not available	Phenylpropanoic acids	1.40977e+07	1.54261e+07	1.30848e+07	1.37953e+07	1.35171e+07	1.37991e+07	9.29234e+06	1.03491e+07	1.0064e+07	1.15818e+07	9.1205e+06	1.00026e+07	1.39534e+07	1.00684e+07	-0.47	1.36e-05	2.07138
Com_12503_pos	DL-2-(acetylamino)-3-phenylpropanoic acid	C11 H13 N O3	207.09	5.611	208.097	_	_	_	_	2.89645e+07	1.87566e+07	2.63258e+07	2.04079e+07	2.12285e+07	2.68282e+07	8.26835e+06	9.98837e+06	1.0334e+07	1.34148e+07	1.06979e+07	9.41837e+06	23751930	1.03536e+07	-1.19	6.74e-06	2.06767
Com_21026_pos	2-Furoic acid	C5 H4 O3	112.016	0.492	113.024	Organoheterocyclic compounds	Furans	Furoic acid and derivatives	Furoic acids	2.40742e+07	2.48422e+07	2.4035e+07	3.16158e+07	2.397e+07	2.56188e+07	1.38417e+07	9.10941e+06	1.31526e+07	1.61901e+07	1.05352e+07	1.04476e+07	2.56927e+07	1.22127e+07	-1.07	1.58e-05	2.06029
Com_29134_pos	N-Tetradecanamide	C14 H29 N O	227.225	8.775	228.232	Lipids and lipid-like molecules	Fatty Acyls	Fatty amides	Fatty amides	9.49801e+07	1.08611e+08	7.89954e+07	1.36595e+08	1.18755e+08	9.22815e+07	1.98091e+08	2.1713e+08	2.31899e+08	2.26561e+08	2.10166e+08	2.12199e+08	105036330	216007515	1.04	4.84e-06	2.03949
Com_27201_pos	octadec-9-ynoic acid	C18 H32 O2	262.229	9.459	263.237	_	_	_	_	2.50879e+08	3.06317e+08	2.31463e+08	3.24398e+08	2.68031e+08	231526818	4.70154e+08	5.20903e+08	5.51156e+08	5.61632e+08	4.77834e+08	4.66911e+08	2.68769e+08	5.08098e+08	0.91	2.4e-06	2.03815
Com_34891_pos	5,7-dihydroxy-2-phenyl-4H-chromen-4-one	C15 H10 O4	254.058	6.574	255.065	_	_	_	_	385396	423576	351981	383303	371621	378869	522719	506619	458698	516046	523106	575617	382458	517134	0.43	1.48e-05	2.02413
Com_18219_pos	Delta-Tridecalactone	C13 H24 O2	212.178	10.084	213.185	Organoheterocyclic compounds	Lactones	Delta valerolactones	Delta valerolactones	557977	535753	678844	561676	589812	462155	928592	790553	793306	783566	962017	1.01667e+06	564370	879117	0.63	8.11e-05	2.00396
Com_24040_pos	Indirubin	C16 H10 N2 O2	262.073	6.545	263.08	Organoheterocyclic compounds	Indoles and derivatives	Indolines	Indolines	319136	344552	310981	289456	301622	307516	457486	389208	377966	431368	415053	408096	312211	413196	0.4	1.96e-05	1.99197
Com_27266_pos	Isoproterenol	C11 H17 N O3	211.121	4.608	212.128	Benzenoids	Phenols	Benzenediols	Catechols	2.20892e+06	2.50271e+06	2.28452e+06	2.79995e+06	2.43708e+06	2.49741e+06	1.43735e+06	1.63261e+06	1.2939e+06	1.96982e+06	1.66734e+06	1.44752e+06	2.4551e+06	1.57476e+06	-0.64	6.6e-05	1.99022
Com_17069_neg	5-(3-chloro-4-methylanilino)-1-methyl-1H-pyrazol-3-ol	C11 H12 Cl N3 O	191.062	5.219	190.054	_	_	_	_	2.76864e+06	1.81124e+06	3.11272e+06	2.34618e+06	2.74366e+06	3.06282e+06	1.04283e+06	526145	586324	1.44655e+06	504251	461876	2.64088e+06	761328	-1.79	7.81e-05	1.98872
Com_23119_pos	8,8-dimethyl-2H,8H-pyrano[3,2-g]chromen-2-one	C14 H12 O3	228.078	6.556	229.086	_	_	_	_	402417	447949	367867	355193	385824	367437	540160	502012	473458	524181	513648	539784	387781	515541	0.41	3.05e-05	1.98521
Com_37876_pos	Oleamide	C18 H35 N O	281.272	10.009	282.279	Lipids and lipid-like molecules	Fatty Acyls	Fatty amides	Fatty amides	9283975630	11845624731	8524430892	13467673584	12479313717	9041799323	17963712073	17696013227	18267156889	19167789662	18270035445	18864446582	10773802980	18371525646	0.76	4.32e-05	1.97371
Com_23636_pos	Hexadecanamide	C16 H33 N O	255.256	9.774	256.263	Lipids and lipid-like molecules	Fatty Acyls	Fatty amides	Fatty amides	1893946153	2329408680	1801269929	3318344577	3647125925	1790432772	5705801172	6041465854	4621446339	5891289717	5846609488	5777707107	2463421339	5647386613	1.19	7.73e-05	1.97344
Com_37262_pos	PC O-36:2	C44 H86 N O7 P	771.606	9.91	772.613	_	_	_	_	3.54476e+06	4.15903e+06	3.171e+06	4.45808e+06	4.54083e+06	3.09867e+06	5.82448e+06	6.77338e+06	6.52406e+06	7.33586e+06	6.11194e+06	6.27633e+06	3.82873e+06	6.47434e+06	0.75	3.97e-05	1.96481
Com_37161_pos	PC O-38:4	C46 H86 N O7 P	795.613	9.841	796.621	_	_	_	_	8.11082e+06	9.51635e+06	7.25562e+06	1.02006e+07	1.039e+07	7.09012e+06	1.33271e+07	1.54983e+07	1.49278e+07	1.67853e+07	1.39848e+07	1.4361e+07	8.76058e+06	1.48141e+07	0.75	3.97e-05	1.96481
Com_24954_pos	5,5-dimethyl-3-morpholinocyclohex-2-en-1-one	C12 H19 N O2	209.139	6.201	210.146	_	_	_	_	5.37654e+06	3.80072e+06	5.30386e+06	4.41653e+06	4.48529e+06	5.27589e+06	3.23135e+06	2.22052e+06	2.3867e+06	2.99394e+06	1.93355e+06	2.68519e+06	4.77647e+06	2.57521e+06	-0.89	7.29e-05	1.96293
Com_38521_pos	Choline bitartrate	C9 H19 N O7	253.115	5.969	254.122	Organic nitrogen compounds	Organonitrogen compounds	Quaternary ammonium salts	Cholines	1.29329e+06	1.25113e+06	1.55932e+06	1.70558e+06	1.39642e+06	1.32904e+06	776505	424083	480858	976458	388741	380559	1.42246e+06	571201	-1.31	0.00017812	1.95508
Com_42336_pos	PC O-40:7	C48 H84 N O7 P	817.584	9.811	818.591	_	_	_	_	5.76795e+06	6.76749e+06	5.15979e+06	7.2541e+06	7.38875e+06	5.04209e+06	9.47748e+06	1.0685e+07	1.04369e+07	1.19368e+07	9.37431e+06	1.02127e+07	6.23003e+06	1.03538e+07	0.73	6.05e-05	1.94435
Com_38349_pos	3-Methylindole	C9 H9 N	131.074	6.772	285.137	Organoheterocyclic compounds	Indoles and derivatives	Indoles	3-methylindoles	282782	291141	320092	330067	292687	296725	396503	342990	409752	382914	370282	372863	302249	379217	0.32	7.46e-05	1.93957
Com_33652_pos	25-hydroxycholecalciferol	C27 H44 O2	400.334	8.679	401.341	_	_	_	_	1.84241e+06	2.15852e+06	1.7555e+06	2.21872e+06	1.97391e+06	1.816e+06	2.41977e+06	2.72295e+06	2.88663e+06	2.60465e+06	2.83133e+06	2.5125e+06	1.96084e+06	2.66297e+06	0.44	8.19e-05	1.92995
Com_30140_pos	5,8-dihydroxy-10-methyl-5,8,9,10-tetrahydro-2H-oxecin-2-one	C10 H14 O4	430.233	4.195	216.124	_	_	_	_	7.03392e+06	7.27866e+06	6.36663e+06	8.93372e+06	7.34655e+06	6.23682e+06	5.06782e+06	2.64569e+06	4.02449e+06	4.74041e+06	2.87483e+06	3.03619e+06	7.19938e+06	3.73157e+06	-0.94	0.00026538	1.92893
Com_7346_neg	4-[2-(2-methylphenyl)-2-oxoethyl]benzamide	C16 H15 N O2	253.11	5.737	252.103	_	_	_	_	579237	442082	549140	371402	321954	573807	234857	271115	229820	229408	250903	257994	472937	245683	-0.94	0.00012991	1.92715
Com_20307_pos	Cinnamoylglycine	C11 H11 N O3	205.074	5.591	206.081	Organic acids and derivatives	Carboxylic acids and derivatives	Amino acids, peptides, and analogues	N-acyl-alpha amino acids	3.31269e+07	2.54178e+07	2.85065e+07	2.96447e+07	2.87968e+07	3.06254e+07	1.38295e+07	1.33582e+07	1.15173e+07	2.2399e+07	1.53837e+07	6.99503e+06	2.9353e+07	1.39138e+07	-1.07	0.00052517	1.89784
Com_28214_pos	Pinocembrin	C15 H12 O4	256.073	6.401	257.08	Phenylpropanoids and polyketides	Flavonoids	Flavans	Flavanones	485908	501592	470568	453161	421509	520782	787716	590447	578492	645699	630080	640091	475587	645421	0.44	0.00023864	1.88385
Com_35541_pos	o-Toluic Acid	C8 H8 O2	136.053	5.198	137.06	_	_	_	_	1.39198e+07	1.74693e+07	1.28456e+07	1.64334e+07	1.48073e+07	1.32675e+07	5.85346e+06	7.94967e+06	8.97421e+06	1.29758e+07	8.27831e+06	8.42899e+06	1.47905e+07	8.74341e+06	-0.75	0.00079443	1.88243
Com_25414_pos	7-(2-hydroxypropan-2-yl)-1,4a-dimethyl-decahydronaphthalen-1-ol	C15 H28 O2	222.198	6.792	223.206	_	_	_	_	230616	237432	236225	269178	238694	217762	300017	273272	315900	305416	279435	286892	238318	293489	0.3	0.00018475	1.88105
Com_18026_pos	Cinchophen	C16 H11 N O2	249.079	8.69	250.086	_	_	_	_	1.61131e+06	1.81147e+06	1.44515e+06	2.00385e+06	2.21741e+06	1.31462e+06	3.44537e+06	3.11675e+06	2.53151e+06	4.43681e+06	3.13567e+06	2.7321e+06	1.73397e+06	3.23304e+06	0.89	0.00027628	1.86281
Com_3317_neg	P-Coumaroyl Agmatine	C14 H20 N4 O2	276.157	5.581	275.15	Phenylpropanoids and polyketides	Cinnamic acids and derivatives	Hydroxycinnamic acids and derivatives	Coumaric acids and derivatives	5.78348e+06	7.65467e+06	6.52871e+06	5.05024e+06	4.94128e+06	6.29267e+06	4.22031e+06	3.62521e+06	3.58146e+06	4.17503e+06	3.30435e+06	4.67855e+06	6.04184e+06	3.93082e+06	-0.62	0.00057746	1.85692
Com_20201_pos	PC 12:0_13:1	C33 H64 N O8 P	633.431	9.337	634.438	_	_	_	_	421988	517895	480894	647714	495370	556141	684374	698041	681372	715599	694228	767081	520000	706782	0.44	0.0004601	1.84962
Com_2008_neg	Traumatic acid	C12 H20 O4	228.136	5.543	227.129	Lipids and lipid-like molecules	Fatty Acyls	Fatty acids and conjugates	Medium-chain fatty acids	3.86174e+07	4.32234e+07	3.55199e+07	3.38895e+07	3.19502e+07	3.36875e+07	2.22685e+07	2.8712e+07	2.32712e+07	3.0823e+07	2.64823e+07	2.6795e+07	3.6148e+07	2.6392e+07	-0.45	0.00087319	1.84857
Com_2007_neg	3-Methyladipic acid	C7 H12 O4	114.068	5.561	227.129	Lipids and lipid-like molecules	Fatty Acyls	Fatty acids and conjugates	Medium-chain fatty acids	3.86174e+07	4.32234e+07	3.55199e+07	3.38895e+07	3.19502e+07	3.36875e+07	2.22685e+07	2.8712e+07	2.32712e+07	3.0823e+07	2.64823e+07	2.6795e+07	3.6148e+07	2.6392e+07	-0.45	0.00087319	1.84857
Com_21073_pos	SM 8:1;2O/21:0	C34 H69 N2 O6 P	305.26	10.061	306.267	_	_	_	_	1.11841e+07	1.51123e+07	8.83738e+06	2.08189e+07	1.45291e+07	1.51363e+07	2.57288e+07	2.36123e+07	2.52359e+07	2.41938e+07	2.75254e+07	2.89658e+07	1.42697e+07	2.5877e+07	0.85	0.00049019	1.84581
Com_22943_pos	Betaine aldehyde	C5 H11 N O	101.084	11.042	102.092	Organic nitrogen compounds	Organonitrogen compounds	Quaternary ammonium salts	Tetraalkylammonium salts	8.05486e+07	7.27501e+07	7.71387e+07	9.37333e+07	7.44711e+07	7.71599e+07	6.3186e+07	5.94314e+07	6.9001e+07	6.76261e+07	6.05902e+07	6.54078e+07	7.93003e+07	6.42071e+07	-0.3	0.00081438	1.83677
Com_31149_pos	2,4-Dimethylbenzaldehyde	C9 H10 O	134.073	6.325	135.08	Benzenoids	Benzene and substituted derivatives	Benzoyl derivatives	Benzoyl derivatives	8.91964e+06	1.02841e+07	8.41353e+06	1.04506e+07	9.33229e+06	8.67066e+06	5.79695e+06	7.87231e+06	6.99337e+06	7.20789e+06	7.11083e+06	7.61129e+06	9.34514e+06	7.09877e+06	-0.39	0.00067409	1.83152
Com_12139_pos	N-[methyl(oxo)phenyl-lambda~6~-sulfanylidene]-N'-phenylurea	C14 H14 N2 O2 S	330.044	9.347	313.041	_	_	_	_	345902	424516	394187	530928	406053	455867	560979	572181	728377	586574	569056	628773	426242	607657	0.51	0.00052557	1.8222
Com_694_neg	PE 18:0_20:4	C43 H78 N O8 P	767.547	8.085	766.54	_	_	_	_	2.59202e+06	3.41324e+06	2.50354e+06	4.01871e+06	3.66285e+06	2.48322e+06	7.10938e+07	6.89031e+07	2.53377e+06	2.6033e+07	5.96175e+07	7.25112e+07	3.11226e+06	5.01154e+07	4	0.0013857	1.82146
Com_7769_neg	MGDG O-14:1_18:2	C41 H74 O9	770.568	11.733	769.56	_	_	_	_	880450	603487	852722	658333	576130	874210	2.39998e+06	4.76572e+06	4.22484e+06	4.17067e+06	5.03114e+06	908209	740889	3.58343e+06	2.27	0.00041864	1.81635
Com_22018_neg	LNAPE 18:2/N-20:1	C43 H80 N O8 P	769.562	8.372	768.554	_	_	_	_	147581	326151	130812	228572	280038	142584	403660	1.60357e+06	329815	990736	1.23339e+06	1.30449e+06	209290	977611	2.22	0.00095866	1.81499
Com_824_neg	SM 8:0;2O/24:0	C37 H77 N2 O6 P	722.559	7.985	721.551	_	_	_	_	2.19195e+06	540032	2.11712e+06	2.35664e+06	1.49446e+06	2.09994e+06	5.35515e+07	4.96114e+07	4.54347e+07	4.50319e+07	2.36111e+06	1.63087e+07	1.80002e+06	3.53832e+07	4.29	0.0006061	1.81395
Com_6585_neg	Spiculisporic Acid	C17 H28 O6	328.19	5.732	327.182	Organic acids and derivatives	Carboxylic acids and derivatives	Tricarboxylic acids and derivatives	Tricarboxylic acids and derivatives	350606	280735	302480	247827	213833	348001	138170	133936	178441	241912	164176	194627	290580	175210	-0.72	0.0016865	1.81348
Com_14140_pos	SM 9:1;2O/34:4	C48 H89 N2 O6 P	820.659	9.713	821.667	_	_	_	_	7.38589e+06	7.9999e+06	7.04134e+06	9.85077e+06	8.7787e+06	6.86499e+06	1.16745e+07	1.12058e+07	1.3706e+07	1.40413e+07	1.08796e+07	1.01884e+07	7.98693e+06	1.19493e+07	0.58	0.0003985	1.81347
Com_13098_pos	4-(1H-pyrazol-1-yl)-N,N-bis(2-pyridinylmethyl)benzenesulfonamide	C21 H19 N5 O2 S	405.125	2.46	406.132	_	_	_	_	3.18263e+06	4.60204e+06	3.04016e+06	9.41568e+06	6.5157e+06	2.96828e+06	7.77461e+06	2.04844e+07	1.07451e+07	1.19293e+07	1.80887e+07	1.65206e+07	4.95408e+06	1.42571e+07	1.52	0.0011351	1.81159
Com_7180_neg	2-Methylbutyroylcarnitine	C12 H23 N O4	245.163	5.932	226.145	Lipids and lipid-like molecules	Fatty Acyls	Fatty acid esters	Acyl carnitines	3.15169e+06	3.44088e+06	3.15728e+06	6.96655e+06	4.32021e+06	3.33603e+06	5.59954e+06	1.03745e+07	7.24757e+06	6.85663e+06	8.4955e+06	9.18235e+06	4.06211e+06	7.95935e+06	0.97	0.0011677	1.81132
Com_32623_pos	L-Palmitoylcarnitine	C23 H45 N O4	399.334	8.614	400.341	Lipids and lipid-like molecules	Fatty Acyls	Fatty acid esters	Acyl carnitines	2.11426e+06	2.64544e+06	2.08902e+06	2.75349e+06	2.45699e+06	2.20679e+06	2.86895e+06	3.53237e+06	2.72844e+06	3.45944e+06	3.57482e+06	3.46201e+06	2.37767e+06	3.27101e+06	0.46	0.00087714	1.80639
Com_14420_pos	3-(3,4-dimethylphenyl)-3,4-dihydro-1,2,3-benzotriazin-4-one	C15 H13 N3 O	273.085	6.547	274.092	_	_	_	_	1.72596e+06	1.31381e+06	1.71663e+06	912767	473553	1.63987e+06	429128	395595	542416	674238	389325	382799	1.2971e+06	468917	-1.46	0.0019633	1.79861
Com_39621_pos	Pyritinol	C16 H20 N2 O4 S2	368.083	6.232	369.09	_	_	_	_	693378	728513	640567	652052	542553	664207	1.32977e+06	828144	823092	972547	979551	916193	653545	974882	0.57	0.00081198	1.79762
Com_1616_neg	FAHFA 16:0/18:2	C34 H62 O4	534.463	10.566	533.455	_	_	_	_	6.31475e+07	4.65939e+07	5.80299e+07	4.18485e+07	3.74536e+07	5.99418e+07	2.97004e+07	3.30806e+07	2.09367e+07	2.1647e+07	3.32785e+07	2.99025e+07	5.11692e+07	2.80909e+07	-0.86	0.00061034	1.78849
Com_23606_pos	N6-Succinyl Adenosine	C14 H17 N5 O8	383.108	5.006	384.115	Nucleosides, nucleotides, and analogues	Purine nucleosides	Not available	Purine nucleosides	6.81091e+07	9.50925e+07	6.70565e+07	7.49369e+07	9.81147e+07	6.41134e+07	162819830	1.0781e+08	139063570	1.08481e+08	1.09535e+08	1.13122e+08	7.79038e+07	1.23472e+08	0.66	0.0011655	1.78571
Com_21489_pos	cis,cis-Muconic acid	C6 H6 O4	142.027	0.689	143.034	Lipids and lipid-like molecules	Fatty Acyls	Fatty acids and conjugates	Medium-chain fatty acids	5.8049e+08	5.85014e+08	4.81526e+08	6.35097e+08	5.13998e+08	4.80784e+08	4.26654e+08	2.55356e+08	346407524	4.94753e+08	2.8827e+08	322394993	5.46152e+08	3.55639e+08	-0.61	0.0023336	1.78385
Com_9867_pos	J147	C18 H17 F3 N2 O2	350.123	7.351	351.131	Benzenoids	Benzene and substituted derivatives	Anilides	Anilides	201688	211139	207778	203694	585387	214397	346764	1.30561e+06	554815	666375	1.24914e+06	1.21619e+06	270681	889815	1.71	0.0019515	1.78367
Com_15620_neg	LNAPE 18:2/N-19:1	C42 H78 N O8 P	755.548	11.181	754.541	_	_	_	_	355551	315658	362757	328354	266325	346492	510598	1.13844e+06	1.22499e+06	1.37976e+06	1.33179e+06	460370	329190	1.00766e+06	1.61	0.000604	1.77382
Com_37113_pos	N-Acetyl-D-lactosamine	C14 H25 N O11	383.142	1.424	384.149	Organic oxygen compounds	Organooxygen compounds	Carbohydrates and carbohydrate conjugates	Acylaminosugars	2.3776e+07	3.79799e+07	1.85124e+07	5.00559e+07	3.71791e+07	2.11801e+07	4.67126e+07	6.69158e+07	6.18702e+07	6.17997e+07	1.01539e+08	9.32136e+07	3.14473e+07	7.20086e+07	1.19	0.0015331	1.77338
Com_18620_pos	Kojic acid	C6 H6 O4	142.027	0.105	143.034	Organoheterocyclic compounds	Pyrans	Pyranones and derivatives	Pyranones and derivatives	8.84709e+06	1.98455e+07	1.99503e+07	2.90649e+07	2.13798e+07	2.06481e+07	1.03892e+07	6.60329e+06	1.07598e+07	9.79581e+06	7.10901e+06	7.99711e+06	1.99559e+07	8.7757e+06	-1.18	0.0016188	1.76991
Com_2036_neg	3,5-Dihydroxybenzoic acid	C7 H6 O4	154.026	4.998	153.019	Benzenoids	Benzene and substituted derivatives	Benzoic acids and derivatives	Hydroxybenzoic acid derivatives	3.59592e+07	3.4624e+07	3.92975e+07	3.44465e+07	2.77956e+07	3.90529e+07	2.1362e+07	2.51221e+07	2.55996e+07	3.45498e+07	2.39962e+07	2.27378e+07	3.51959e+07	2.55613e+07	-0.46	0.0034435	1.76401
Com_12592_pos	N1-(1-benzyl-4-piperidyl)-4-chlorobenzene-1-sulfonamide	C18 H21 Cl N2 O2 S	364.098	0.533	365.106	_	_	_	_	1.57417e+06	1.5968e+06	1.328e+06	2.84304e+06	2.33864e+06	1.42596e+06	3.84927e+06	2.80828e+06	3.19397e+06	3.73212e+06	3.88711e+06	2.62893e+06	1.8511e+06	3.34995e+06	0.85	0.0013484	1.7619
Com_8684_neg	Luteolin	C15 H10 O6	286.051	5.71	331.05	Phenylpropanoids and polyketides	Flavonoids	Flavones	Flavones	262876	233495	263625	256985	203673	248811	196323	213156	186257	181437	194468	209194	244911	196806	-0.31	0.0011256	1.75067
Com_11409_neg	PE O-19:1_20:3	C44 H82 N O7 P	767.579	10.488	766.572	_	_	_	_	205361	154224	199078	159089	148132	198391	207223	1.69542e+06	643088	382919	2.04408e+06	2.10774e+06	177379	1.18008e+06	2.73	0.0029617	1.74259
Com_9591_pos	D-Glucosamine	C6 H13 N O5	179.079	10.036	180.086	Organic oxygen compounds	Organooxygen compounds	Carbohydrates and carbohydrate conjugates	Hexoses	532422	554446	661057	595160	752825	802656	871616	810444	807146	810941	902319	965061	649761	861254	0.4	0.0028452	1.74256
Com_17889_pos	LPC O-26:2	C34 H68 N O6 P	617.488	7.6	618.495	_	_	_	_	146947	137138	148646	150885	129609	161383	199234	174749	163067	181149	173406	163884	145768	175915	0.27	0.0015085	1.74118
[truncated: 211 more rows]

## Sheet: Table S3
Table S3. List of KEGG enrichment pathways of DMs between the group Ctrl and BPA
[truncated: 68 more rows]
